# Supplementary material for: Co-circulation of coxsackieviruses A-6, A-10, and A-16 causes hand, foot, and mouth disease in Guangzhou city, China
Source: BMC Infect Dis. 2020 Apr 7;20:271. doi: 10.1186/s12879-020-04992-x (PMC7137261; doi:10.1186/s12879-020-04992-x)
Supplement: Supplementary file 1 — Additional file 1. Fasta-formatted file of the 72 VP1 gene sequences used in phylogenetic analysis. [file 12879_2020_4992_MOESM1_ESM.fasta]

>Seq1 [organism=Human coxsackievirus A6] Human coxsackievirus A6 strain CVA-6/01/CHN/GZ/2018 VP1 gene, partial cds
AATGATCCCATTACAAATGCAGTGGAAAGCGCTGTGAGCGCGCTTGCCGACACCACAATATCCCGGGTGACCGCAGCCAACACTGCAGCCAGCACCCACTCCCTGGGGACAGGGCGTGTACCAGCATTGCAAGCCGCAGAAACGGGAGCAAGCTCTAATGCTAGTGATGAGAACCTTATTGAGACTCGCTGTGTGATGAATCGAAACGGGGTTAATGAGGCGAGTGTGGAACACTTTTACTCTCGTGCAGGTCTGGTAGGAGTTGTGGAGGTGAAGGACTCGGGCACTAGTCTGGATGGGTACACAGTTTGGCCCATAGATGTGATGGGATTCGTGCAGCAGCGGCGCAAGCTAGAGCTGTCAACATACATGCGCTTTGATGCCGAGTTCACTTTTGTATCTAACCTCAATGACAGCACGACGCCCGGGATGCTGCTGCAGTATATGTATGTACCACCAGGGGCCCCTAAGCCGGATAGCAGGAAATCATATCAATGGCAGACTGCTACTAACCCGTCGATATTCGCAAAATTGAGTGATCCACCTCCCCAGGTATCTGTTCCGTTCATGTCGCCAGCAACAGCTTATCAGTGGTTTTATGATGGCTACCCTACATTTGGTGAGCACAAACAAGCTACCAATTTGCAATATGGGCAGTGTCCTAATAACATGATGGGCCATTTTGCTATCCGAACAGTCAGTGAATCTACCACCGGGAAAAACGTCCACGTTCGGGTGTACATGAGAATTAAGCACGTGAGAGCTTGGGTGCCTAGACCCCTTCGATCCCAAGCTTATATGGTCAAGAACTACCCGACATACAGCCAAACAATAACTAACACTGCAACTGACCGTGCAAGCATAACTACCACGGATTATGAAGGCGGGGTACCAGCAAACCCACAAAGGACATCT
>Seq2 [organism=Human coxsackievirus A6] Human coxsackievirus A6 strain CVA-6/02/CHN/GZ/2018 VP1 gene, partial cds
AATGACCCCATTACAAATGCAGTGGAAAGCGCTGTGAGTGCACTTGCTGACACCACAATATCCCGGGTGACCGCGGCCAACACTGTAGCTAGCACCCACTCCCTGGGAACAGGGCGTGTACCAGCATTGCAAGCCGCAGAAACGGGAGCAAGCTCTAATGCTAGTGATGAGAACCTTATTGAGACCCGCTGTGTGATGAATCGAAACGGGGTTAATGAGGCGAGTGTGGAACATTTTTACTCTCGTGCAGGGCTGGTAGGAGTTGTGGAGGTGAAGGACTCGGGCACTAGCCTGGATGGGTACACAGTTTGGCCCATAGATGTGATGGGCTTCGTGCAACAGCGGCGAAAGCTAGAGCTGTCAACATACATGCGCTTTGATGCCGAGTTCACTTTTGTGTCCAACCTTAATGACAGCACGACGCCCGGGATGCTGCTGCAGTATATGTATGTGCCACCAGGGGCCCCTAAGCCAGATAGCAGGAAATCATATCAATGGCAGACTGCTACCAACCCATCGGTATTCGCAAAATTGAGTGATCCACCCCCTCAGGTATCTGTCCCGTTCATGTCGCCAGCAACGGCTTACCAGTGGTTTTATGATGGTTACCCTACATTTGGTGAGCACAAGCAAGCTACCAATTTACAATATGGGCAGTGTCCTAATAACATGATGGGCCATTTTGCCATCCGAACAGTCAGTGAATCTACCACCGGGAAAAACGTCCACGTTCGGGTGTACATGAGAATTAAGCACGTGAGAGCTTGGGTACCTAGACCCCTTCGATCCCAAGCTTATATGGTCAAAAACTACCCGACATACAGCCAAACAATAACAAACACTGCAGCTGACCGTGCAAGCATAACCACTACGGATTATGAAGGCGGGGTACCAGCAAATCCACAAAGGACATCT
>Seq3 [organism=Human coxsackievirus A6] Human coxsackievirus A6 strain CVA-6/03/CHN/GZ/2018 VP1 gene, partial cds
AATGATCCCATTACAAATGCAGTGGAAAGCGCTGTGAGTGCGCTTGCTGACACCACAATATCCCGGGTGACCGCGGCCAACACTGTAGCTAGCACCCACTCCCTGGGAACAGGGCGTGTACCAGCATTGCAAGCCGCAGAAACGGGAGCAAGCTCTAATGCTAGTGATGAGAACCTTATTGAGACCCGCTGTGTGATGAATCGAAACGGGGTTAATGAGGCGAGTGTGGAACATTTTTACTCTCGTGCAGGGCTGGTAGGAGTTGTGGAGGTGAAGGACTCGGGCACTAGCCTGGATGGGTACACAGTTTGGCCCATAGATGTGATGGGCTTCGTGCAACAGCGGCGCAAGCTAGAGCTGTCAACATATATGCGCTTTGATGCCGAGTTCACTTTTGTGTCCAACCTTAATGACAGCACGACGCCCGGAATGCTGCTGCAGTATATGTATGTGCCACCAGGGGCCCCTAAGCCAGATAGCAGGAAGTCATATCAATGGCAGACCGCTACCAACCCATCGGTATTCGCAAAATTGAGTGATCCACCCCCTCAGGTATCTGTCCCGTTCATGTCGCCAGCAACAGCTTACCAGTGGTTTTATGATGGTTACCCTACATTTGGCGAGCACAAGCAAGCTACCAATTTGCAATATGGGCAGTGTCCGAATAACATGATGGGACATTTTGCCATCCGAACAGTCAGTGAATCTACCACCGGGAAAAACGTCCACGTTCGGGTGTACATGAGAATTAAGCACGTGAGAGCTTGGGTACCTAGACCCCTTCGATCCCAAGCTTACATGGTCAAAAACTACCCGACATACAGCCAAACAATAACAAACACTGCAGCTGACCGTGCAAGCATAACCACTACGGATTATGAAGGCGGGGTACCAGCAAACCCACAAAGGACGTCT
>Seq4 [organism=Human coxsackievirus A6] Human coxsackievirus A6 strain CVA-6/04/CHN/GZ/2018 VP1 gene, partial cds
AATGACCCCATTACAAATGCAGTGGAAAGCGCTGTGAGTGCACTTGCTGACACCACAATATCCCGGGTGACCGCGGCCAACACTGTAGCTAGCACCCACTCCCTGGGAACAGGGCGTGTACCAGCATTGCAAGCCGCAGAAACGGGAGCAAGCTCTAATGCTAGTGATGAGAACCTTATTGAGACCCGCTGTGTGATGAATCGAAACGGGGTTAATGAGGCGAGTGTGGAACATTTTTACTCTCGTGCAGGGCTGGTAGGAGTTGTGGAGGTGAAGGACTCGGGCACTAGCCTGGATGGGTACACAGTTTGGCCCATAGATGTGATGGGCTTCGTGCAACAGCGGCGAAAGCTAGAGCTGTCAACATACATGCGCTTTGATGCCGAGTTCACTTTTGTGTCCAACCTTAATGACAGCACGACGCCCGGGATGCTGCTGCAGTATATGTATGTGCCACCAGGGGCCCCTAAGCCAGATAGCAGGAAATCATATCAATGGCAGACTGCTACCAACCCATCGGTATTCGCAAAATTGAGTGATCCACCCCCTCAGGTATCTGTCCCGTTCATGTCGCCAGCAACGGCTTACCAGTGGTTTTATGATGGTTACCCTACATTTGGTGAGCACAAGCAAGCTACCAATTTACAATATGGGCAGTGTCCTAATAACATGATGGGCCATTTTGCCATCCGAACAGTCAGTGAATCTACCACCGGGAAAAACGTCCACGTTCGGGTGTACATGAGAATTAAGCACGTGAGAGCTTGGGTACCTAGACCCCTTCGATCCCAAGCTTATATGGTCAAAAACTACCCGACATACAGCCAAACAATAACAAACACTGCAGCTGACCGTGCAAGCATAACCACTACGGATTATGAAGGCGGGGTACCAGCAAATCCACAAAGGACATCT
>Seq5 [organism=Human coxsackievirus A6] Human coxsackievirus A6 strain CVA-6/05/CHN/GZ/2018 VP1 gene, partial cds
AATGATCCCATTACAAATGCAGTGGAAAGCGCTGTGAGTGCACTTGCTGACACCACAATATCCCGGGTGACCGCGGCCAACACTGTAGCTAGCACCCACTCCCTGGGAACAGGGCGTGTACCAGCATTGCAAGCCGCAGAAACGGGAGCAAGCTCTAATGCTAGTGATGAGAACCTTATTGAGACCCGCTGTGTGATGAATCGAAACGGGGTTAATGAGGCGAGTGTGGAACATTTTTACTCTCGTGCAGGGCTGGTAGGAGTTGTGGAGGTGAAGGACTCGGGCACTAGCCTGGATGGGTACACAGTTTGGCCCATAGATGTGATGGGCTTCGTGCAACAGCGGCGCAAGCTAGAGCTGTCAACATATATGCGCTTTGATGCCGAGTTCACTTTTGTGTCCAACCTTAATGACAGCACGACGCCCGGAATGCTGCTGCAGTATATGTATGTGCCACCAGGGGCCCCTAAGCCAGATAGCAGGAAGTCATATCAATGGCAGACCGCTACCAACCCATCGGTATTCGCAAAATTGAGTGATCCACCCCCTCAGGTATCTGTCCCGTTCATGTCGCCAGCAACAGCTTACCAGTGGTTTTATGATGGTTACCCTACATTTGGCGAGCACAAGCAAGCTACCAATTTGCAATATGGGCAGTGTCCGAATAACATGATGGGACATTTTGCCATCCGAACAGTCAGTGAATCTACCACCGGGAAAAACGTCCACGTTCGGGTGTACATGAGAATTAAGCACGTGAGAGCTTGGGTACCTAGACCCCTTCGATCCCAAGCTTACATGGTCAAAAACTACCCGACATACAGCCAAACAATAACAAACACTGCAGCTGACCGTGCAAGCATAACCACTACGGATTATGAAGGCGGGGTACCAGCAAACCCACAAAGGACGTCT
>Seq6 [organism=Human coxsackievirus A6] Human coxsackievirus A6 strain CVA-6/06/CHN/GZ/2018 VP1 gene, partial cds
AATGATCCCATTACAAATGCAGTAGAAAGCGCTGTGAGTGCGCTTGCTGACACCACAATATCCCGGGTGACCGCAGCCAACACTGCTGCTAGCACCCACTCCCTGGGAACAGGGCGTGTGCCAGCATTGCAAGCCGCAGAAACGGGAGCAAGCTCTAATGCCAGTGATGAGAACCTTATTGAGACTCGCTGTGTGATGAATCGAAACGGGGTTAATGAGGCGAGTGTAGAACACTTTTACTCCCGTGCAGGGCTGGTAGGAGTTGTAGAGGTGAAGGACTCGGGCACTAGCTTGGATGGGTACACAGTTTGGCCCATAGATGTGATGGGCTTCGTGCAGCAGCGGCGCAAGCTAGAGTTGTCAACATACATGCGCTTTGATGCCGAGTTCACTTTTGTGTCCAACCTCAATGACAGCACGACGCCCGGGATGTTGCTGCAGTACATGTATGTGCCACCAGGGGCCCCCAAGCCAGATAGCAGGAAGTCATATCAATGGCAGACTGCTACTAACCCATCGGTGTTCGCAAAATTGAGTGATCCACCCCCTCAGGTATCTGTCCCGTTCATGTCGCCAGCAACGGCTTATCAGTGGTTTTATGATGGTTACCCTACATTTGGTGAACATAAACAAGCTACCAATTTGCAATATGGGCAGTGTCCTAACAACATGATGGGCCATTTTGCTATCCGAACAGTCAGTGAATCCACCACCGGGAAAAACGTCCACGTTCGGGTATACATGAGAATTAAGCACGTGAGAGCTTGGGTACCTAGACCCCTTCGATCCCAAGCTTATATGGTCAAGAACTATCCGACATACAGCCAAACAATAACCAACACTGCAGCTGACCGTGCAAGCATAACCACCACGGATTATGAAGGCGGGGTACCAGCAAACCCACAGAGGACATCT
>Seq7 [organism=Human coxsackievirus A6] Human coxsackievirus A6 strain CVA-6/07/CHN/GZ/2018 VP1 gene, partial cds
AATGATCCCATCACAAATGCAGTAGAAAGCGCTGTGAGTGCGCTTGCTGACACCACAATATCCCGGGTGACCGCAGCCAACACTGCAGCTAGCACCCACTCCCTGGGAACAGGGCGTGTACCAGCATTGCAAGCCGCAGAAACGGGAGCAAGCTCTAATGCCAGTGATGAGAACCTTATTGAGACTCGCTGTGTGATGAATCGAAACGGGGTTAATGAGGCGAGTGTAGAACACTTTTACTCTCGTGCAGGACTGGTAGGAGTTGTGGAGGTGAAGGACTCTGGCACTAGCTTGGATGGGTACACAGTTTGGCCCATAGATGTGATGGGCTTCGTGCAACAGCGGCGCAAGCTAGAGTTATCAACATACATGCGCTTTGATGCCGAGTTCACTTTTGTATCCAACCTCAATGACAGCACGACGCCCGGGATGTTGCTGCAGTACATGTATGTGCCACCAGGGGCCCCTAAGCCAGATAGCAGGAAGTCATATCAATGGCAGACTGCTACTAACCCATCGGTATTCGCAAAATTGAGTGATCCACCCCCTCAGGTATCTGTCCCGTTCATGTCGCCGGCAACGGCTTATCAGTGGTTTTATGATGGTTACCCTACATTTGGTGAACACAAACAAGCCACCAATTTGCAATATGGGCAGTGTCCTAACAACATGATGGGCCATTTTGCTATCCGAACAGTCAGTGAATCCACCACCGGGAAAAACGTCCACGTTCGGGTATACATGAGAATTAAGCACGTGAGAGCTTGGGTGCCTAGACCCCTTCGATCCCAAGCTTACATGGTCAAGAACTATCCGACATACAGCCAAACAATAACCAACACTGCAGCTGACCGTGCAAGCATAACTACCACGGATTATGAAGGCGGGGTACCAGCAAACCCACAGAGGACATCT
>Seq8 [organism=Human coxsackievirus A6] Human coxsackievirus A6 strain CVA-6/08/CHN/GZ/2018 VP1 gene, partial cds
AATGATCCCATTACAAATGCAGTAGAAAGCGCTGTGAGTGCGCTTGCTGACACTACAATATCCCGGGTGACCGCAGCCAACACTGTAGCTAGCACCCACTCCCTGGGAACAGGGCGTGTGCCAGCATTACAAGCCGCAGAAACGGGAGCAAGCTCTAATGCTAGTGATGAGAACCTTATTGAGACTCGCTGTGTGATGAATCGAAACGGGGTTAATGAGGCGAGTGTGGAACATTTTTACTCTCGTGCAGGGTTGGTAGGAGTTGTGGAGGTGAAGGACTCAGGCACTAGCCTGGATGGGTATACAGTTTGGCCCATAGATGTGATGGGCTTCGTGCAACAGCGGCGCAAGCTAGAGCTGTCAACATACATGCGCTTTGATGCCGAGTTCACTTTTGTGTCCAACCTTAATGACAGCACGACGCCCGGGATGCTGCTGCAGTATATGTATGTGCCACCAGGGGCCCCTAAGCCAGATAGCAGGAAATCATATCAATGGCAGACTGCTACCAACCCATCGGTATTCGCAAAATTGAGTGATCCACCCCCCCAGGTATCTGTCCCGTTCATGTCGCCAGCAACAGCTTATCAGTGGTTTTATGATGGTTACCCTACATTTGGTGAGCACAAGCAAGCTACCAATTTGCAATATGGGCAGTGTCCTAATAACATGATGGGTCATTTTGCCATCCGAACAGTCAGTGAATCTACCACCGGGAAAAACGTCCACGTTCGGGTGTATATGAGAATTAAGCACGTGAGAGCTTGGGTACCTAGACCCCTTCGATCCCAAGCTTATATGGTCAAAAACTACCCGACATACAGCCAAACAATAACAAACACTGCAGCTGACCGTGCAAGCATAACCACTACGGATTATGAAGGCGGGGTACCAGCAAACCCACAAAGGACATCT
>Seq9 [organism=Human coxsackievirus A6] Human coxsackievirus A6 strain CVA-6/09/CHN/GZ/2018 VP1 gene, partial cds
AATGATCCCATTACAAATGCAGTAGAAAGCGCTGTGAGTGCGCTTGCTGACACCACAATATCCCGGGTGACCGCAGCCAACACTGCAGCTAGCACCCACTCCCTGGGAACAGGGCGTGTACCAGCGTTACAAGCCGCAGAAACGGGAGCAAGCTCTAATGCCAGTGATGAGAACCTTATTGAGACTCGCTGTGTGATGAATCGAAACGGGGTTAATGAGGCGAGTGTAGAACACTTTTACTCTCGTGCAGGGCTGGTAGGAGTTGTAGAGGTGAAGGACTCGGGCACTAGCTTGGATGGGTACACAGTTTGGCCCATAGATGTGATGGGCTTCGTGCAACAGCGGCGCAAGCTAGAGTTGTCAACATACATGCGCTTTGATGCCGAGTTCACTTTTGTGTCCAACCTCAATGACAGCACGACACCCGGGATGTTGCTGCAGTACATGTATGTGCCACCAGGGGCCCCTAAGCCAGATAGCAGGAAGTCATATCAATGGCAGACTGCTACTAACCCATCGGTATTCGCAAAATTGAGTGATCCACCCCCTCAGGTATCTGTCCCGTTCATGTCGCCAGCAACGGCTTATCAGTGGTTTTATGATGGTTACCCTACATTTGGTGAACATAAACAAGCTACCAATTTGCAATATGGGCAGTGTCCTAACAACATGATGGGCCATTTTGCTATCCGAACAGTCAGTGAATCCACCACCGGGAAAAACGTCCACGTTCGGGTATACATGAGAATTAAGCACGTGAGAGCTTGGGTACCTAGACCCCTTCGATCCCAAGCTTACATGGTCAAGAACTATCCGACATACAGCCAAACAATAACCAACACTGCAGCTGACCGTGCAAGCATAACCACCACGGATTATGAAGGCGGGGTACCAGCAAGCCCACAGAGGACATCT
>Seq10 [organism=Human coxsackievirus A6] Human coxsackievirus A6 strain CVA-6/10/CHN/GZ/2018 VP1 gene, partial cds
AATGATCCCATTACAAACGCAGTGGAAAGCGCTGTGAGCGCGCTTGCTGACACCACAATATCCCGGGTGACCGCAGCCAACACTGCAGCTAGTACCCATTCCCTGGGAACAGGGCGTGTACCAGCATTGCAAGCCGCAGAAACGGGAGCAAGCTCTAATGCCAGTGATGAGAACCTTATTGAGACCCGCTGTGTGATGAATCGAAACGGGGTTAATGAGGCGAGTGTGGAACACTTTTACTCTCGTGCAGGGCTGGTAGGAGTTGTGGAGGTGAAGGACTCGGGCACTAGTCTGGACGGGTACACAGTTTGGCCCATAGATGTGATGGGCTTCGTGCAACAGCGGCGCAAATTAGAGTTGTCAACATACATGCGCTTTGATGCCGAGTTCACTTTTGTGTCCAACCTCAATGACAGCACGACACCTGGGATGTTGCTGCAGTACATGTATGTCCCACCAGGGGCCCCTAAGCCAGATAGCAGGAAATCATACCAATGGCAGACTGCTACTAACCCGTCGATATTCGCAAAATTGAGCGATCCACCCCCCCAGGTATCTGTCCCGTTCATGTCGCCAGCAACGGCTTATCAGTGGTTTTATGATGGATACCCTACATTTGGCGAACACAAACAAGCCACCAATTTGCAATATGGGCAATGTCCTAATAACATGATGGGCCATTTTGCTATCCGAACAGTCAGTGAATCCACCACTGGGAAAAACGTCCACGTTCGGGTGTACATGAGAATTAAGCACGTGAGAGCTTGGGTACCTAGACCCCTTCGATCCCAAGCATATATGGTCAAGAACTACCCGACATACAGCCAAACAATAACCAACACTGCAGCTGACCGTGCAAGCATAACCACCACGGATTATGAAGGTGGGGTACCAGCAAACCCACAGAGGACATCT
>Seq11 [organism=Human coxsackievirus A6] Human coxsackievirus A6 strain CVA-6/11/CHN/GZ/2018 VP1 gene, partial cds
AATGATCCCATTACAAATGCAGTGGAAAGCGCTGTGAGTGCACTTGCTGACACCACAATATCCCGGGTGACCGCAGCCAACACTGTAGCTAGCACCCACTCCCTGGGAACAGGGCGTGTACCAGCATTGCAAGCCGCAGAGACGGGAGCAAGCTCTAATGCTAGTGATGAGAACCTTATTGAGACCCGCTGTGTGATGAATCGAAACGGGGTTAATGAGGCGAGTGTGGAACATTTTTACTCTCGTGCAGGGCTGGTAGGAGTTGTGGAGGTGAAGGACTCGGGCACCAGCCTGGATGGGTACACAGTTTGGCCCATAGATGTGATGGGCTTCGTGCAACAGCGGCGCAAGCTAGAGCTGTCAACATACATGCGCTTTGATGCCGAGTTCACTTTTGTGTCCAACCTTAATGACAGCACGACGCCCGGGATGCTGCTGCAGTATATGTATGTGCCACCAGGGGCCCCTAAGCCAGATAGCAGGAAATCATATCAATGGCAGACTGCTACCAACCCATCGATATTCGCAAAATTGAGTGATCCACCCCCCCAGGTATCTGTCCCGTTCATGTCGCCAGCAACGGCTTACCAGTGGTTTTATGATGGTTACCCTACATTTGGTGAGCACAAGCAAGCTACCAATTTACAATATGGGCAGTGTCCTAATAACATGATGGGCCATTTTGCCATCCGAACAGTCAGTGAATCTACCACCGGGAAAAACGTCCACGTTCGGGTGTACATGAGAATTAAGCACGTGAGAGCTTGGGTACCTAGACCCCTTCGATCCCAAGCTTATATGGTCAAAAACTACCCGACATACAGCCAAACAATAACAAACACTGCAGCTGACCGTGCAAGCATAACCACTACGGATTATGAAGGCGGGGTACCAGCAAACCCACAAAGGACATCT
>Seq12 [organism=Human coxsackievirus A6] Human coxsackievirus A6 strain CVA-6/12/CHN/GZ/2018 VP1 gene, partial cds
AATGATCCCATTACAAATGCAGTGGAAAGCGCTGTGAGTGCGCTTGCTGACACCACAATATCCCGGGTGACCGCAGCCAACACTGCAGCTAGCACCCACTCCCTGGGAACAGGGCGTGTACCAGCATTGCAAGCCGCAGAAACGGGAGCAAGCTCTAATGCTAGTGATGAGAACCTTATTGAGACTCGCTGTGTGATGAATCGAAACGGGGTTAATGAGGCGAGTGTGGAACATTTTTACTCTCGTGCAGGGCTGGTAGGAGTTGTGGAGGTGAAGGACTCGGGCACTAGCCTGGATGGGTATACAGTTTGGCCCATAGATGTGATGGGCTTCGTGCAACAGCGGCGCAAGCTAGAGCTGTCAACATACATGCGCTTTGATGCCGAGTTCACTTTTGTGTCCAACCTTAATGACAGCACGACGCCCGGGATGCTGCTGCAGTATATGTATGTGCCACCAGGGGCCCCTAAGCCAGATAGCAGGAAATCATATCAATGGCAGACTGCTACTAACCCATCGGTATTCGCAAAATTGAGTGATCCACCCCCCCAGGTATCTGTCCCGTTCATGTCGCCAGCAACAGCTTATCAGTGGTTTTATGATGGTTACCCTACATTTGGTGAACACAAGCAAGCTACCAATTTGCAATATGGGCAGTGTCCTAATAACATGATGGGTCATTTTGCCATCCGAACAGTCAGTGAATCTACCACCGGGAAAAACGTCCACGTTCGGGTGTACATGAGAATTAAGCACGTGAGAGCTTGGGTACCTAGACCCCTTCGATCCCAAGCTTATATGGTCAAAAACTACCCGACATACAGCCAAACAATAACAAACACTGCAGCTGACCGTGCAAGCATAACCACTACGGATTATGAAGGCGGGGTACCAGCAAACCCACAAAGGACATCT
>Seq13 [organism=Human coxsackievirus A6] Human coxsackievirus A6 strain CVA-6/13/CHN/GZ/2018 VP1 gene, partial cds
AATGATCCCATTACAAATGCAGTGGAAAGCGCTGTGAGTGCACTTGCTGACACCACAATATCCCGGGTGACCGCGGCCAACACTGTAGCTAGCACCCACTCCCTGGGAACAGGGCGTGTACCAGCATTGCAAGCCGCAGAAACGGGAGCAAGCTCTAATGCTAGTGATGAGAACCTTATTGAGACCCGCTGTGTGATGAATCGAAACGGGGTTAATGAGGCGAGTGTGGAACATTTTTACTCTCGTGCAGGGCTGGTAGGAGTTGTGGAGGTGAAGGACTCGGGCACTAGCCTGGATGGGTACACAGTTTGGCCCATAGATGTGATGGGCTTCGTGCAACAGCGGCGCAAGCTAGAGCTGTCAACATACATGCGCTTTGATGCCGAGTTCACTTTTGTGTCCAACCTTAATGACAGCACGACGCCCGGGATGCTGCTGCAGTATATGTATGTGCCACCAGGGGCCCCTAAGCCAGATAGCAGGAAATCATATCAATGGCAGACTGCTACCAACCCATCGGTATTCGCAAAATTGAGTGATCCACCCCCTCAGGTATCTGTCCCGTTCATGTCGCCAGCAACGGCTTACCAGTGGTTTTATGATGGTTACCCTACATTTGGTGAGCACAAGCAAGCTACCAATTTACAATATGGGCAGTGTCCTAATAACATGATGGGCCATTTTGCCATCCGAACAGTCAGTGAATCTACCACCGGGAAAAACGTCCACGTTCGGGTGTACATGAGAATTAAGCACGTGAGAGCTTGGGTACCTAGACCCCTTCGATCCCAAGCTTATATGGTCAAAAACTACCCGACATACAGCCAAACAATAACAAACACTGCAGCTGACCGTGCAAGCATAACCACTACGGATTATGAAGGCGGGGTACCAGCAAATCCACAAAGGACATCT
>Seq14 [organism=Human coxsackievirus A6] Human coxsackievirus A6 strain CVA-6/14/CHN/GZ/2018 VP1 gene, partial cds
AATGATCCCATTACAAATGCAGTGGAAAGCGCTGTGAGTGCGCTTGCTGACACCACAATATCCCGGGTGACCGCAGCCAACACTGCAGCTAGCACCCACTCCCTGGGAACAGGGCGTGTACCAGCATTGCAAGCCGCAGAAACGGGAGCAAGCTCTAATGCTAGTGATGAGAACCTTATTGAGACTCGCTGTGTGATGAATCGAAACGGGGTTAATGAGGCGAGTGTGGAACATTTTTACTCTCGTGCAGGGCTGGTAGGAGTTGTGGAGGTGAAGGACTCGGGCACTAGCCTGGATGGGTATACAGTTTGGCCCATAGATGTGATGGGCTTCGTGCAACAGCGGCGCAAGCTAGAGCTGTCAACATACATGCGCTTTGATGCCGAGTTCACTTTTGTGTCCAACCTTAATGACAGCACGACGCCCGGGATGCTGCTGCAGTATATGTATGTGCCACCAGGGGCCCCTAAGCCAGATAGCAGGAAATCATATCAATGGCAGACTGCTACTAACCCATCGGTATTCGCAAAATTGAGTGATCCACCCCCCCAGGTATCTGTCCCGTTCATGTCGCCAGCAACAGCTTATCAGTGGTTTTATGATGGTTACCCTACATTTGGTGAACACAAGCAAGCTACCAATTTGCAATATGGGCAGTGTCCTAATAACATGATGGGTCATTTTGCCATCCGAACAGTCAGTGAATCTACCACCGGGAAAAACGTCCACGTTCGGGTGTACATGAGAATTAAGCACGTGAGAGCTTGGGTACCTAGACCCCTTCGATCCCAAGCTTATATGGTCAAAAACTACCCGACATACAGCCAAACAATAACAAACACTGCAGCTGACCGTGCAAGCATAACCACTACGGATTATGAAGGCGGGGTACCAGCAAACCCACAAAGGACATCT
>Seq15 [organism=Human coxsackievirus A6] Human coxsackievirus A6 strain CVA-6/15/CHN/GZ/2018 VP1 gene, partial cds
AATGATCCCATCACAAATGCAGTAGAAAGCGCTGTAAGTGCGCTTGCTGACACCACAATATCCCGGGTGACCGCAGCCAACACTGCAGCTAGCACCCACTCCCTGGGAACAGGGCGTGTACCAGCATTGCAAGCCGCAGAAACGGGAGCAAGCTCTAATGCCAGTGATGAGAACCTTATTGAGACTCGCTGTGTGATGAATCGAAATGGGGTTAATGAGGCGAGTGTAGAACACTTTTACTCCCGTGCAGGGCTGGTAGGAGTTGTAGAGGTGAAGGACTCGGGCACTAGCTTGGATGGATACACAGTTTGGCCCATAGATGTGATGGGCTTCGTGCAACAGCGGCGCAAGCTAGAGTTGTCAACATACATGCGCTTTGATGCCGAGTTCACTTTTGTGTCCAACCTCAATGACAGCACGACGCCCGGGATGTTGCTGCAGTACATGTATGTGCCACCAGGGGCCCCTAAGCCAGATAGCAGGAAGTCATATCAATGGCAGACTGCTACTAACCCATCGGTATTCGCAAAGTTGAGTGATCCACCTCCTCAGGTATCCGTCCCGTTCATGTCGCCAGCAACGGCTTATCAGTGGTTTTATGATGGTTACCCTACATTTGGTGAACATAAACAAGCTACCAATTTGCAATATGGGCAGTGTCCTAATAACATGATGGGCCATTTTGCTATCCGAACAGTCAGTGAATCCACCACCGGGAAAAATGTCCACGTTCGGGTGTACATGAGAATCAAGCACGTGAGAGCTTGGGTACCTAGACCCCTTCGGTCCCAAGCTTATATGGTCAAGAACTATCCGACATACAGCCAAACAATAACCAACACTGCAGTTGACCGTGCAAGCATAACCACCACGGATTACGAAGGCGGGGTACCAGCAAACCCACAGAGGACATCT
>Seq16 [organism=Human coxsackievirus A6] Human coxsackievirus A6 strain CVA-6/16/CHN/GZ/2018 VP1 gene, partial cds
AATGATCCCATTACAAATGCAGTAGAAAGCGCTGTGAGTGCGCTTGCTGACACCACAATATCCCGGGTGACCGCGGCCAACACTGTAGCTAGCACCCACTCCCTGGGAACAGGGCGTGTACCAGCATTGCAAGCCGCAGAAACGGGAGCAAGCTCTAATGCTAGTGATGAGAACCTTATTGAGACCCGCTGTGTGATGAATCGAAACGGGGTTAATGAGGCGAGTGTGGAACATTTTTACTCTCGTGCAGGGCTGGTAGGAGTTGTGGAGGTGAAGGACTCGGGCACTAGCCTGGATGGGTACACAGTTTGGCCCATAGATGTGATGGGCTTCGTGCAACAGCGGCGCAAGCTAGAGCTGTCAACATATATGCGCTTTGATGCCGAGTTCACTTTTGTGTCCAACCTTAATGACAGCACGACGCCCGGAATGCTGCTGCAGTATATGTATGTGCCACCAGGGGCCCCTAAACCAGATAGCAGGAAGTCATATCAATGGCAGACCGCTACCAACCCATCGGTATTCGCAAAATTGAGTGATCCACCCCCTCAGGTATCTGTCCCGTTCATGTCGCCAGCAACAGCTTACCAGTGGTTTTATGATGGTTACCCTACATTTGGCGAGCACAAGCAAGCTACCAATTTGCAATATGGGCAGTGTCCGAATAACATGATGGGACATTTTGCCATCCGAACAGTCAGTGAATCTACCACCGGGAAAAACGTCCACGTTCGGGTGTACATGAGAATTAAGCACGTGAGAGCTTGGGTACCTAGACCCCTTCGATCCCAAGCTTATATGGTCAAAAACTACCCGACATACAGCCAAACAATAACAAACACTGCAGCTGACCGTGCAAGCATAACCACTACGGATTATGAAGGCGGGGTACCAGCAAACCCACAAAGGACATCT
>Seq17 [organism=Human coxsackievirus A6] Human coxsackievirus A6 strain CVA-6/17/CHN/GZ/2018 VP1 gene, partial cds
AATGATCCCATTACAAATGCAGTGGAAAGCGCTGTGAGTGCGCTTGCTGACACCACAATATCCCGGGTGACCGCAGCCAACACTGCAGCTAGCACCCACTCCCTGGGAACAGGGCGTGTACCAGCATTGCAAGCTGCAGAAACGGGAGCAAGCTCTAATGCCAGTGATGAGAACCTTATTGAGACTCGCTGTGTGATGAATCGAAACGGGGTTAATGAGGCGAGTGTGGAACACTTTTACTCCCGTGCAGGGCTGGTAGGAGTTGTAGAGGTGAAGGACTCGGGCACTAGCTTGGATGGGTACACAGTTTGGCCCATAGATGTGATGGGCTTCGTGCAACAGCGGCGCAAGCTAGAGTTGTCAACATACATGCGCTTTGATGCCGAGTTCACTTTTGTGTCCAACCTCAATGACAGCACGACGCCCGGGATGTTGCTGCAGTACATGTATGTGCCACCAGGGGCCCCTAAGCCAGATAGCAGGAAGTCATATCAATGGCAGACTGCTACTAACCCATCGGTATTTGCAAAATTGAGTGATCCACCCCCTCAGGTATCTGTCCCGTTCATGTCGCCAGCAACGGCTTATCAGTGGTTTTATGATGGTTACCCTACATTTGGTGAACATAAACAAGCTACCAATTTGCAATATGGGCAGTGTCCTAACAACATGATGGGCCATTTTGCTATCCGAACAGTCAGTGAATCCACCACCGGGAAAAACGTCCACGTTCGGGTATACATGAGAATCAAGCATGTGAGAGCTTGGGTACCTAGACCCCTTCGATCCCAAGCTTATATGGTCAAAAACTACCCGACATACAGCCAAACAATAACAAACACTGCAGCTGACCGTGCAAGCATAACCACTACGGATTATGAAGGCGGGGTACCAGCAAACCCACAAAGGACATCT
>Seq18 [organism=Human coxsackievirus A6] Human coxsackievirus A6 strain CVA-6/18/CHN/GZ/2018 VP1 gene, partial cds
AATGATCCCATTACAAATGCAGTAGAAAGCGCTGTGAGTGCGCTTGCTGACACCACAGTATCCCGGGTGACCGCGGCCAACACTGTAGCTAGCACCCACTCCCTGGGAACAGGGCGTGTACCAGCATTGCAAGCCGCAGAAACGGGAGCAAGCTCTAATGCTAGTGATGAGAACCTTATTGAGACCCGCTGTGTGATGAATCGAAACGGGGTTAATGAGGCGAGTGTGGAACATTTTTACTCCCGTGCAGGGCTGGTAGGAGTTGTGGAGGTGAAGGACTCGGGCACTAGCCTGGATGGGTACACAGTTTGGCCCATAGATGTGATGGGCTTCGTGCAACAGCGACGCAAGCTAGAGCTCTCAACATACATGCGCTTTGATGCCGAGTTCACTTTTGTGTCCAACCTTAATGACAGCACGACGCCCGGGATGTTGCTGCAGTATATGTATGTGCCACCAGGGGCCCCTAAGCCAGATAGCAGGAAATCATATCAATGGCAGACTGCTACCAACCCATCGGTATTCGCGAAATTAAGTGATCCACCCCCCCAGGTATCTGTCCCGTTCATGTCACCAGCAACAGCTTACCAGTGGTTTTATGATGGTTACCCTACATTTGGTGAGCACAAGCAAGCTACCAATTTGCAATATGGGCAGTGTCCTAATAACATGATGGGCCATTTTGCCATCCGAACAGTCAGTGAATCTACCACCGGGAAAAACGTCCACGTTCGGGTGTACATGAGAATTAAGCACGTGAGAGCTTGGGTACCTAGACCCCTTCGATCCCAAGCTTATATGGTCAAAAACTACCCGACATACAGCCAAACAATAACAAACACTGCAGCTGACCGTGCAAGCATAACCACTACGGATTATGAAGGCGGGGTACCAGCAAACCCACAAAGGACATCT
>Seq19 [organism=Human coxsackievirus A6] Human coxsackievirus A6 strain CVA-6/19/CHN/GZ/2018 VP1 gene, partial cds
AATGATCCCATTACAAATGCAGTAGAAAGCGCTGTGAGTGCGCTTGCTGACACCACAATATCCCGGGTGACCGCAGCCAACACTGCAGCTAGCACCCACTCCCTGGGAACAGGGCGTGTACCAGCATTGCAAGCCGCAGAAACGGGAGCAAGCTCTAATGCCAGTGATGAGAACCTTATTGAGACTCGCTGTGTGATGAATCGAAACGGGGTTAATGAGGCGAGTGTAGAACACTTTTACTCTCGTGCAGGGCTGGTAGGAGTTGTGGAGGTGAAGGACTCGGGCACTAGCTTGGATGGGTACACAGTTTGGCCCATAGATGTGATGGGCTTTGTGCAACAGCGGCGCAAGCTAGAGTTATCAACATACATGCGCTTTGATGCCGAGTTCACTTTTGTGTCCAACCTCAATGACAGCACGACGCCCGGGATGTTGCTGCAGTACATGTATGTGCCACCAGGGGCCCCTAAGCCAGATAGCAGGAAGTCATATCAATGGCAGACTGCTACTAACCCATCGGTATTCGCAAAATTGAGTGACCCACCCCCTCAGGTATCTGTCCCGTTCATGTCGCCAGCAACGGCTTATCAGTGGTTTTATGATGGTTACCCTACATTTGGTGAACACAAACAAGCTACCAATTTGCAATATGGACAGTGTCCTAACAACATGATGGGCCATTTTGCTATCCGAACAGTCAGTGAATCCACCACCGGGAAAAACGTCCACGTTCGGGTATACATGAGAATTAAGCACGTGAGAGCTTGGGTGCCTAGACCCCTTCGATCCCAAGCTTACATGGTCAAAAACTACCCGACATACAGCCAAACAATAACAAACACTGCAGCTGACCGTGCAAGCATAACCACTACGGATTATGAAGGCGGGGTACCAGCAAACCCACAAAGGACATCT
>Seq20 [organism=Human coxsackievirus A6] Human coxsackievirus A6 strain CVA-6/20/CHN/GZ/2018 VP1 gene, partial cds
AATGATCCCATTACAAATGCAGTGGAAAGCGCTGTGAGTGCGCTTGCTGACACCACAATATCCCGGGTGACCGCGGCCAACACTGTAGCTAGCACCCACTCCCTGGGAACAGGACGTGTACCAGCATTGCAAGCCGCAGAAACGGGAGCAAGCTCTAATGCTAGTGATGAGAACCTTATTGAAACCCGCTGTGTGATGAACCGAAACGGGGTTAATGAGGCGAGTGTGGAACATTTTTACTCTCGTGCAGGGCTGGTAGGAGTTGTGGAGGTAAAGGACTCGGGCACTAGCCTGGATGGGTACACAGTTTGGCCCATAGATGTGATGGGTTTCGTGCAACAGCGGCGCAAGCTAGAGCTGTCAACATACATGCGCTTTGATGCCGAGTTCACTTTTGTGTCCAACCTTAATGACAGCACGACGCCCGGAATGCTGCTGCAGTATATGTATGTGCCACCAGGGGCCCCTAAACCAGATAGCAGGAAGTCATATCAATGGCAGACTGCTACCAACCCATCGGTATTCGCAAAATTGAGTGATCCACCCCCCCAGGTATCTGTCCCGTTCATGTCGCCAGCAACAGCTTACCAGTGGTTTTATGATGGTTACCCTACATTTGGCGAGCACAAGCAAGCTACCAACTTGCAATATGGGCAGTGTCCTAATAACATGATGGGCCATTTTGCCATCCGAACAGTCAGTGAATCTACCACCGGGAAAAACGTCCACGTTCGGGTGTACATGAGAATTAAGCACGTGAGAGCTTGGGTACCTAGACCCCTTCGATCCCAAGCTTATATGGTCAAAAACTACCCGACATACAGCCAAACAATAACAAACACTGCAGCTGACCGTGCAAGCATAACCACTACGGATTATGAAGGCGGGGTACCAGCAAACCCACAAAGGACATCT
>Seq21 [organism=Human coxsackievirus A6] Human coxsackievirus A6 strain CVA-6/21/CHN/GZ/2018 VP1 gene, partial cds
AATGACCCCATTACAAATGCAGTGGAAAGCGCTGTGAGTGCACTTGCTGACACCACAATATCCCGGGTGACCGCGGCCAACACTGTAGCTAGCACCCACTCCCTGGGAACAGGGCGTGTACCAGCATTGCAAGCCGCAGAAACGGGAGCAAGCTCTAATGCTAGTGATGAGAACCTTATTGAGACCCGCTGTGTGATGAATCGAAACGGGGTTAATGAGGCGAGTGTGGAACATTTTTACTCTCGTGCAGGGCTGGTAGGAGTTGTGGAGGTGAAGGACTCGGGCACTAGCCTGGATGGGTACACAGTTTGGCCCATAGATGTGATGGGCTTCGTGCAACAGCGGCGAAAGCTAGAGCTGTCAACATACATGCGCTTTGATGCCGAGTTCACTTTTGTGTCCAACCTTAATGACAGCACGACGCCCGGGATGCTGCTGCAGTATATGTATGTGCCACCAGGGGCCCCTAAGCCAGATAGCAGGAAATCATATCAATGGCAGACTGCTACCAACCCATCGGTATTCGCAAAATTGAGTGATCCACCCCCTCAGGTATCTGTCCCGTTCATGTCGCCAGCAACGGCTTACCAGTGGTTTTATGATGGTTACCCTACATTTGGTGAGCACAAGCAAGCTACCAATTTACAATATGGGCAGTGTCCTAATAACATGATGGGCCATTTTGCCATCCGAACAGTCAGTGAATCTACCACCGGGAAAAACGTCCACGTTCGGGTGTACATGAGAATTAAGCACGTGAGAGCTTGGGTACCTAGACCCCTTCGATCCCAAGCTTATATGGTCAAAAACTACCCGACATACAGCCAAACAATAACAAACACTGCAGCTGACCGTGCAAGCATAACCACTACGGATTATGAAGGCGGGGTACCAGCAAATCCACAAAGGACATCT
>Seq22 [organism=Human coxsackievirus A6] Human coxsackievirus A6 strain CVA-6/22/CHN/GZ/2018 VP1 gene, partial cds
AATGATCCCATTACAAATGCAGTGGAAAGCGCTGTGAGCGCGCTTGCCGACACCACAATATCCCGGGTGACCGCAGCCAACACTGCAGCCAGCACCCACTCCCTGGGGACAGGGCGTGTACCAGCATTGCAAGCCGCAGAAACGGGAGCAAGCTCTAATGCTAGTGATGAGAACCTTATTGAGACTCGCTGTGTGATGAATCGAAACGGGGTTAATGAGGCGAGTGTGGAACACTTTTACTCTCGTGCAGGTCTGGTAGGAGTTGTGGAGGTGAAGGACTCGGGCACTAGTCTGGATGGGTACACAGTTTGGCCCATAGATGTGATGGGATTCGTACAGCAGCGGCGCAAGCTAGAGCTGTCAACATACATGCGCTTTGATGCCGAGTTCACTTTTGTATCTAACCTCAATGACAGCACGACGCCCGGGATGCTGCTGCAGTATATGTATGTACCACCAGGGGCCCCTAAGCCGGATAGCAGGAAATCATATCAATGGCAGACTGCTACTAACCCGTCGATATTCGCAAAATTGAGTGATCCACCTCCCCAGGTATCTGTTCCGTTCATGTCGCCAGCAACAGCTTATCAGTGGTTTTATGATGGCTACCCTACATTTGGTGAGCACAAACAAGCTACCAATTTGCAATATGGGCAGTGTCCTAATAACATGATGGGCCATTTTGCTATCCGAACAGTCAGTGAATCTACCACCGGGAAAAACGTCCACGTTCGGGTGTACATGAGAATTAAGCACGTGAGAGCTTGGGTGCCTAGACCCCTTCGATCCCAAGCTTATATGGTCAAGAACTACCCGACATACAGCCAAACAATAACTAACACTGCAACTGACCGTGCAAGCATAACTACCACGGATTATGAAGGCGGGGTACCAGCAAACCCACAAAGGACATCT
>Seq23 [organism=Human coxsackievirus A6] Human coxsackievirus A6 strain CVA-6/23/CHN/GZ/2018 VP1 gene, partial cds
AATGATCCCATTACAAATGCAGTGGAAAGCGCTGTGAGCGCGCTTGCCGACACCACAATATCCCGGGTGACCGCAGCCAACACTGCAGCCAGCACCCACTCCTTGGGGACAGGGCGTGTACCAGCATTGCAAGCCGCAGAAACGGGAGCAAGCTCTAATGCTAGTGATGAGAACCTTATTGAGACTCGCTGTGTGATGAATCGAAACGGGGTTAATGAGGCGAGTGTGGAACACTTTTACTCTCGTGCAGGTCTGGTAGGAGTTGTGGAGGTGAAGGACTCGGGCACTAGTCTGGATGGGTACACAGTTTGGCCCATAGATGTGATGGGATTCGTGCAGCAGCGGCGCAAGCTAGAGCTGTCAACATACATGCGCTTTGATGCCGAGTTCACTTTTGTATCCAACCTCAATGACAGCACGACGCCCGGGATGCTGCTGCAGTATATGTATGTACCACCAGGGGCCCCTAAGCCGGATAGCAGGAAATCATATCAATGGCAGACTGCTACTAACCCATCGATATTCGCAAAATTGAGTGATCCACCTCCCCAGGTATCTGTTCCGTTCATGTCGCCAGCAACAGCTTATCAGTGGTTTTATGATGGCTACCCCACATTTGGTGAGCACAAACAAGCTACCAATTTGCAATATGGGCAGTGTCCTAATAACATGATGGGCCATTTTGCTATCCGAACAGTCAGTGAATCTGCCACCGGGAAAAACGTCCACGTTCGGGTGTACATGAGAATTAAGCACGTGAGAGCTTGGGTGCCTAGACCCCTTCGATCCCAAGCTTATATGGTCAAGAACTACCCGACATACAGCCAAACAATAACTAATGCTGCAACTGACCGTGCAAGCATAACTACCACGGATTATGAAGGCGGGGTACCAGCAAACCCACAAAGGACATCT
>Seq24 [organism=Human coxsackievirus A6] Human coxsackievirus A6 strain CVA-6/24/CHN/GZ/2018 VP1 gene, partial cds
AATGACCCCATTACAAATGCAGTGGAAAGCGCTGTGAGTGCACTTGCTGACACCACAATATCCCGGGTGACCGCGGCCAACACTGTAGCTAGCACCCACTCCCTGGGAACAGGGCGTGTACCAGCATTGCAAGCCGCAGAAACGGGAGCAAGCTCTAATGCTAGTGATGAGAACCTTATTGAGACCCGCTGTGTGATGAATCGAAACGGGGTTAATGAGGCGAGTGTGGAACATTTTTACTCTCGTGCAGGGCTGGTAGGAGTTGTGGAGGTGAAGGACTCGGGCACTAGCCTGGATGGGTACACAGTTTGGCCCATAGATGTGATGGGCTTCGTGCAACAGCGGCGAAAGCTAGAGCTGTCAACATACATGCGCTTTGATGCCGAGTTCACTTTTGTGTCCAACCTTAATGACAGCACGACGCCCGGGATGCTGCTGCAGTATATGTATGTGCCACCAGGGGCCCCTAAGCCAGATAGCAGGAAATCATATCAATGGCAGACTGCTACCAACCCATCGGTATTCGCAAAATTGAGTGATCCACCCCCCCAGGTATCTGTCCCGTTCATGTCGCCAGCAACGGCTTACCAGTGGTTTTATGATGGTTACCCTACATTTGGTGAGCACAAGCAAGCTACCAATTTACAATATGGGCAGTGTCCTAATAACATGATGGGCCATTTTGCCATCCGAACAGTCAGTGAATCTACCACCGGGAAAAACGTCCACGTTCGGGTGTACATGAGAATTAAGCACGTGAGAGCTTGGGTACCTAGACCCCTTCGATCCCAAGCTTATATGGTCAAAAACTACCCGACATACAGCCAAACAATAACAAACACTGCAGCTGACCGTGCAAGCATAACCACTACGGATTATGAAGGCGGGGTACCAGCAAATCCACAAAGGACATCT
>Seq25 [organism=Human coxsackievirus A10] Human coxsackievirus A10 strain CVA-10/01/CHN/GZ/2018 VP1 gene, partial cds
GGTGACCCTGTGGAAGATATAATCCATGACGCTCTGGGAAGTACAGCGCGCAGGGCTATTAGCAGCGCTACAAATGTTGAATCCGCAGCTAACACCACTCCCAGTTCACACCGACTGGAGACTGGACGCGTACCAGCGCTACAGGCTGCAGAAACGGGTGCCACTTCTAATGCCACAGATGAGAACATGATTGAGACCCGTTGTGTGGTTAACAGGAATGGGGTGCTGGAAACCACTATCAATCATTTCTTCTCCCGCTCTGGATTAGTGGGAGTAGTTAACCTCACAGATGGGGGGACGGACACCACTGGGTATGCTACATGGGATATAGACATTATGGGCTTTGTCCAACTCCGCAGAAAATGCGAGATGTTCACATACATGAGATTCAACGCGGAATTCACGTTTGTCACAACGACTGAGAATGGAGAGGCTCGCCCGTACATGCTGCAATACATGTATGTGCCCCCTGGCGCCCCCAAACCGACGGGAAGGGATGCCTTCCAATGGCAAACAGCAACTAACCCATCAGTCTTCGTCAAACTCACTGACCCTCCTGCACAAGTCTCAGTCCCTTTCATGTCACCAGCTAGTGCATATCAGTGGTTTTATGATGGTTACCCCACTTTCGGCCAGCACCCGGAGACCTCAAACACAACATACGGGTTGTGCCCAAACAATATGATGGGCACTTTTGCAGTGAGGGTTGTTAGTAGAGAGGCAAGTCAACTAAAACTACAGACTAGAGTGTACATGAAGCTTAAGCACGTGAGGGCCTGGGTCCCAAGACCGATCAGGTCTCAGCCATACTTGCTTAAAAACTTCCCCAATTACGACAGTAGCAAAATTACCAACAGTGCACGGGACCGATCCAGTATCAAGCAAGCTAACATG
>Seq26 [organism=Human coxsackievirus A10] Human coxsackievirus A10 strain CVA-10/02/CHN/GZ/2018 VP1 gene, partial cds
GGTGACCCTGTGGAAGATATAATCCATGACGCTCTGGGAAGTACAGCGCGCAGGGCTATTAGCAGTGCTACAAATGTTGAATCCGCAGCTAATACCACTCCCAGTTCACACCGACTGGAGACTGGACGCGTACCAGCGCTACAGGCTGCAGAAACGGGTGCCACTTCTAATGCCACAGATGAGAACATGATTGAGACTCGTTGTGTGGTTAACAGGAATGGGGTGCTGGAAACCACTATCAATCATTTCTTCTCCCGCTCTGGATTAGTGGGAGTAGTTAACCTCACAGATGGGGGGACGGACACCACTGGGTATGCTACATGGGATATAGACATAATGGGCTTTGTCCAACTCCGCAGAAAATGCGAGATGTTCACATACATGAGATTCAACGCGGAATTCACGTTTGTCACAACGACTGAGAATGGAGAAGCTCGCCCGTACATGCTGCAATACATGTATGTGCCCCCTGGCGCCCCCAAACCGACGGGAAGGGATGCCTTCCAATGGCAAACAGCAACTAACCCATCAGTCTTCGTCAAACTCACTGACCCTCCTGCACAAGTCTCAGTCCCTTTCATGTCACCAGCTAGTGCATATCAGTGGTTTTATGATGGTTACCCCACTTTCGGCCAGCACCCGGAGACCTCAAACACAACATACGGGTTGTGCCCAAACAATATGATGGGCACTTTTGCAGTGAGGGTTGTTAGTAGAGAGGCAAGTCAACTAAAACTACAGACTAGAGTGTACATGAAGCTTAAGCACGTGAGGGCCTGGGTCCCAAGACCGATCAGGTCTCAGCCATACTTGCTTAAAAACTTCCCCAATTACGACAGTAGCAAAATTACCAACAGTGCACGGGACCGATCCAGTATCAAGCAAGCTAACATG
>Seq27 [organism=Human coxsackievirus A10] Human coxsackievirus A10 strain CVA-10/03/CHN/GZ/2018 VP1 gene, partial cds
GGTGACCCTGTGGAAGATATAATCCATGACGCTCTGGGAAGTACAGCGCGCAGGGCTATTAGCAGTGCTACAAATGTTGAATCCGCAGCTAACACCGCTCCCAGTTCACACCGACTGGAGACTGGACGTGTGCCAGCGCTACAGGCTGCAGAAACGGGTGCCACTTCTAATGCCACAGACGAGAACATGATTGAGACCCGTTGTGTGGTTAACAGAAATGGGGTGCTGGAAACCACTATCAATCATTTCTTCTCCCGCTCTGGATTGGTGGGAGTAGTTAACCTCACAGATGGGGGGACGGACACTACTGGGTATGCTACATGGGATATAGACATTATGGGTTTTGTCCAACTCCGCAGAAAATGCGAGATGTTCACATACATGAGATTCAACGCAGAATTCACGTTTGTCACAACGACTGAGAATGGAGAGGCTCGCCCGTACATGCTGCAATACATGTATGTGCCCCCTGGCGCCCCTAAACCGACGGGAAGGGATGCCTTCCAATGGCAAACAGCAACTAATCCATCAGTCTTCGTCAAACTCACCGACCCTCCTGCACAAGTCTCAGTCCCTTTCATGTCACCAGCTAGTGCATATCAGTGGTTTTATGATGGTTACCCCACTTTCGGCCAGCACCCGGAGACCTCAAACACAACATACGGGTTGTGCCCAAACAATATGATGGGCACTTTTGCAGTGAGAGTTGTTAGTAGAGAGGCAAGTCAACTAAAACTACAGACTAGAGTGTACATGAAGCTTAAGCACGTGAGGGCCTGGGTCCCAAGACCGATCAGGTCTCAGCCATACTTGCTTAAAAACTTCCCCAATTACGACAGTAGTAAAATTACTAACAGTGCGCGGGACCGATCCAGTATCAAGCAAGCTAATATG
>Seq28 [organism=Human coxsackievirus A10] Human coxsackievirus A10 strain CVA-10/04/CHN/GZ/2018 VP1 gene, partial cds
GGTGACCCTGTGGAGGATATAATTCATGACGCTCTGGGAAATACAGCGCGCAGAGCTATTAGCAATGTTACAAATGTTGAATCCGCGGCCAATACCACTCCCAGTTCACACCGACTAGAGACTGGACGCGTACCAGCACTACAGGCTGCAGAGACGGGTGCCACTTCTAATGCCACAGATGAGAACATGATCGAGACCCGTTGTGTGGTCAACAGAAATGGGGTGTTGGAAACTACTATCAACCACTTCTTCTCCCGCTCTGGATTAGTGGGAGTGGTTAACCTCACAGATGGGGGGACGGACACCACTGGGTATGCTACATGGGACATAGACATTATGGGTTTTGTCCAGCTCCGCAGAAAATGCGAAATGTTCACATACATGAGGTTCAACGCAGAATTCACATTTGTCACAACGACAGAGAATGGAGAGGCTCGTCCGTACATGCTGCAATATATGTATGTGCCCCCTGGCGCCCCCAAACCGACGGGAAGGGATGCCTTTCAATGGCAAACAGCAACTAACCCATCAGTCTTTGTCAAACTCACTGACCCTCCTGCACAAGTCTCAGTTCCTTTCATGTCACCAGCTAGTGCATACCAGTGGTTCTATGATGGTTACCCCACTTTCGGCCAGCACCCGGAGACCTCAAACACAACATACGGATTGTGCCCAAACAATATGATGGGCACTTTTGCAGTGAGAGTTGTTAGTAGAGAGGCGAGTCAACTAAAACTACAGACTAGAGTGTACATGAAGCTTAAGCATGTGAGGGCCTGGGTCCCAAGACCGATCAGGTCTCAGCCATACCTGCTTAAAAACTTCCCCAACTACGACAGTAGCAAAGTTGCCAACAGTGCACGGGACCGTTCCAGTATCAAGCAAGCTAATATG
>Seq29 [organism=Human coxsackievirus A10] Human coxsackievirus A10 strain CVA-10/05/CHN/GZ/2018 VP1 gene, partial cds
GGCGACCCTGTGGAGGATATAATTCATGACGCTCTGGGAAATACAGCGCGCAGAGCTATTAGCAGTGTTACAAATGTCGAATCCGCGGCCAATACCACTCCCAGTTCACACCGACTAGAGACTGGACGCGTACCAGCACTACAGGCTGCAGAGACGGGTGCCACTTCTAATGCCACAGATGAGAACATGATCGAGACCCGTTGTGTGGTTAACAGAAATGGGGTGTTGGAAACCACTATCAATCACTTCTTCTCCCGCTCTGGATTAGTGGGAGTGGTTAACCTCACAGATGGGGGGACGGACACCACTGGGTATGCTACATGGGATATAGACATTATGGGTTTTGTCCAGCTCCGCAGAAAATGCGAAATGTTCACATACATGAGGTTCAACGCAGAATTCACATTTGTCACAACGACGGAGAATGGAGAGGCTCGTCCGTACATGCTGCAATATATGTATGTGCCCCCTGGCGCCCCCAAACCGACGGGAAGGGATGCCTTTCAATGGCAAACAGCAACTAACCCGTCAGTCTTTGTCAAACTCACTGACCCTCCTGCACAAGTCTCAGTTCCTTTCATGTCACCAGCTAGCGCATACCAGTGGTTCTATGATGGTTACCCCACTTTCGGCCAGCACCCGGAGACTTCAAACACAACATACGGATTGTGCCCAAACAATATGATGGGCACTTTTGCAGTGAGAGTTGTTAGTAGAGAGGCAAGTCAACTAAAACTACAGACTAGAGTGTACATGAAGCTTAAGCATGTGAGGGCCTGGGTCCCGAGACCGATCAGGTCTCAGCCATACCTGCTTAAAAACTTCCCCAACTACGACAGTAGCAAAGTTGCCAACAGTGCACGGGACCGTTCCAGTATCAAGCAAGCTAATATG
>Seq30 [organism=Human coxsackievirus A10] Human coxsackievirus A10 strain CVA-10/06/CHN/GZ/2018 VP1 gene, partial cds
GGTGACCCTGTGGAAGATATAATCCATGACGCTCTGGGAAGTACAGCGCGCAGGGCTATTAGCAGTGTTACAAGTGTTGAATCCGCAGCTAACACCACTCCCAGTTCACACCGACTGGAGACTGGACGCGTACCAGCGCTACAGGCTGCAGAAACGGGTGCCACTTCTAATGCCACAGATGAGAACATGATTGAGACCCGTTGTGTGGTTAACAGAAATGGGGTGTTGGAAACTACTATCAATCATTTCTTCTCCCGCTCTGGATTAGTGGGAGTAGTTAACCTCACAGATGGAGGGACGGACACTACTGGGTATGCTACATGGGACATAGACATTATGGGCTTTGTCCAACTCCGCAGAAAATGCGAGATGTTCACATACATGAGATTCAACGCGGAATTCACGTTTGTCACAACGACTGAGAATGGAGAGGCTCGCCCGTACATGCTGCAATACATGTATGTGCCCCCTGGCGCCCCTAAACCGACGGGAAGGGATGCCTTCCAATGGCAAACAGCAACTAATCCATCAGTCTTCGTCAAACTCACTGACCCTCCTGCACAAGTCTCAGTCCCTTTCATGTCACCATCTAGTGCATATCAGTGGTTTTATGATGGTTACCCCACTTTCGGCCAGCACCCGGAGACCTCAAACACAACATACGGGTTGTGCCCAAACAATATGATGGGCACTTTTGCAGTGAGAGTTGTTAGTAGAGAGGCAAGTCAACTAAAACTACAGACTAGAGTGTACATGAAGCTTAAGCACGTGAGGGCCTGGGTCCCAAGGCCGATCAGGTCTCAGCCATACTTGCTTAAAAACTTCCCCAATTACGACAGTAGCAAAATTACCAACAGTGCACGGGACCGATCCAGTATCAAGCAAGCTAATATG
>Seq31 [organism=Human coxsackievirus A10] Human coxsackievirus A10 strain CVA-10/07/CHN/GZ/2018 VP1 gene, partial cds
GGTGACCCTGTGGAAGATATAATCCATGACGCTCTGGGAAGTACAGCGCGCAGGGCTATTAGCAGTGCTACAAATGTTGAATCCGCAGCAAACACCACTCCCAGTTCACACCGACTGGAGACTGGACGCGTACCAGCGCTACAGGCTGCAGAAACGGGTGCCACTTCTAATGCCACAGATGAGAACATGATTGAGACCCGTTGTGTGGTTAACAGAAATGGGGTGCTGGAAACCACTATCAATCATTTCTTCTCCCGCTCTGGATTAGTGGGAGTAGTTAACCTCACAGATGGGGGGACGGACACCACTGGGTATGCTACATGGGATATAGACATTATGGGCTTTGTCCAACTCCGCAGAAAATGCGAGATGTTCACATACATGAGATTCAACGCGGAATTCACGTTTGTCACAACGACTGAAAATGGAGAGGCTCGCCCGTACATGCTGCAATACATGTATGTGCCCCCTGGCGCCCCTAAACCGACGGGAAGGGATGCCTTCCAATGGCAAACAGCAACTAATCCATCAGTCTTTGTCAAACTCACTGACCCTCCTGCACAAGTCTCAGTCCCTTTCATGTCACCAGCTAGTGCATATCAGTGGTTTTATGATGGTTACCCCACTTTCGGCCAGCACCCGGAGACCTCAAACACAACATACGGGTTGTGCCCAAACAATATGATGGGCACTTTTGCAGTGAGAGTTGTTAGTAGAGAGGCAAGTCAACTAAAACTACAGACTAGAGTGTACATGAAGCTTAAGCACGTGAGGGCTTGGGTCCCAAGACCGATCAGGTCTCAGCCATACTTGCTTAAAAACTTCCCCAATTACGACAGTAGCAAAATTACCAACAGTGCACGGGACCGATCCAGTATCAAGCAAGCTAACATG
>Seq32 [organism=Human coxsackievirus A10] Human coxsackievirus A10 strain CVA-10/08/CHN/GZ/2018 VP1 gene, partial cds
GGTGACCCTGTGGAAGATATAATCCATGACGCTCTGGGAAGTACAGCGCGCAGGGCTATTAGCAGTGCTACAAGTGTTGAATCCGCAGCTAACACCGCTCCCAGTTCACACCGACTGGAGACTGGACGTGTGCCAGCGCTACAGGCTGCAGAAACGGGTGCCACTTCTAATGCCACAGACGAGAACATGATTGAGACCCGTTGTGTGGTTAACAGAAATGGGGTGCTGGAAACCACTATCAATCATTTCTTCTCCCGCTCTGGACTGGTGGGAGTAGTTAACCTCACAGATGGGGGGACGGACACTACTGGGTATGCTACATGGGATATAGACATCATGGGTTTTGTCCAACTCCGCAGAAAATGCGAGATGTTCACATACATGAGATTCAACGCGGAATTCACGTTTGTCACAACGACTGAGAATGGAGAGGCTCGCCCGTACATGCTGCAATACATGTATGTGCCCCCTGGCGCCCCTAAACCGACGGGAAGGGATGCCTTCCAATGGCAAACAGCAACTAATCCATCAGTCTTCGTCAAACTCACTGACCCTCCTGCACAAGTCTCAGTCCCTTTCATGTCACCAGCTAGTGCATATCAGTGGTTTTATGATGGTTACCCCACTTTCGGCCAGCACCCGGAGACCTCAAACACAACATACGGGTTGTGCCCAAACAATATGATGGGCACTTTTGCAGTGAGAGTTGTTAGTAGAGAGGCAAGTCAACTAAAACTACAGACTAGAGTGTACATGAAGCTTAAGCACGTGAGGGCCTGGGTCCCAAGACCGATCAGGTCTCAGCCATATTTGCTTAAAAACTTCCCCAATTACGACAGTAGCAAAATTACTAACAGTGCGCGGGACCGATCCAGTATCAAGCAAGCTAATATG
>Seq33 [organism=Human coxsackievirus A10] Human coxsackievirus A10 strain CVA-10/09/CHN/GZ/2018 VP1 gene, partial cds
GGTGACCCTGTGGAGGATATAATTCATGACGCTCTGGGAAACACAGCGCGCAGAGCCATTAGCAGTGTCACAAATGTTGAATCCGCGGCCAACACCACTCCCAGCTCACACCGACTAGAGACTGGACGCGTACCAGCGCTACAGGCTGCAGAGACGGGTGCCACTTCTAATGCCACAGATGAGAACATGATTGAGACCCGTTGTGTGGTTAACAGAAATGGGGTGTTGGAAACTACTATCAACCACTTCTTCTCCCGTTCTGGATTAGTGGGAGTGGTTAACCTCACGGATGGGGGGACGGACACCACTGGGTATGCCACATGGGACATAGACATTATGGGTTTTGTCCAACTCCGCAGAAAATGCGAGATGTTCACATACATGAGGTTCAATGCAGAATTCACATTCGTCACAACGACAGAGAACGGAGAGGCTCGTCCATACATGCTGCAATATATGTATGTGCCCCCTGGCGCCCCCAAACCGACGGGAAGGGATGCCTTTCAATGGCAAACAGCAACTAACCCATCAGTCTTTGTCAAACTCACTGACCCTCCTGCACAAGTCTCAGTTCCTTTTATGTCACCAGCTAGCGCATACCAGTGGTTCTACGATGGTTACCCCACTTTCGGCCAGCACCCGGAGACCTCAAATACAACATACGGATTGTGCCCAAACAATATGATGGGCACTTTTGCAGTGAGAGTTGTTAGTAGAGAGGCAAGTCAACTAAAACTACAAACTAGAGTATACATGAAGCTCAAGCATGTGAGGGCCTGGGTCCCAAGACCGATTAGGTCTCAGCCATACTTGCTTAAAAACTTCCCCAATTACGACAGTAGCAAGGTTGCCAACAGTGCACGGGACCGTTCCAGCATCAAGCAAGCTAATATG
>Seq34 [organism=Human coxsackievirus A10] Human coxsackievirus A10 strain CVA-10/10/CHN/GZ/2018 VP1 gene, partial cds
GGTGACCCTGTGGAAGATATAATTCATGACGCTCTGGGAAGTACAGCGCGCAGGGCTATTAGCAGTGCTACAAATGTTGAATCCGCAGCTAACACCACTCCCAGTTCACACCGACTGGAGACTGGACGCGTACCAGCGCTACAGGCAGCAGAAACGGGTGCCACTTCTAATGCCACAGATGAGAACATGATTGAGACCCGTTGTGTGGTTAACAGAAATGGGGTGCTGGAGACCACTATCAATCATTTCTTCTCCCGCTCTGGATTAGTGGGAGTAGTTAACCTCACAGATGGGGGGACGGACACCACTGGGTATGCTACATGGGATATAGACATTATGGGCTTTGTCCAACTCCGCAGAAAATGCGAGATGTTCACATACATGAGATTCAACGCGGAATTCACGTTTGTCACAACGACTGAGAATGGAGAGGCTCGCCCGTACATGCTGCAATACATGTATGTGCCCCCTGGCGCCCCTAAACCGACGGGAAGGGATGCCTTCCAATGGCAAACAGCAACTAATCCATCAGTCTTCGTCAAACTCACTGACCCTCCTGCACAAGTCTCAGTCCCTTTCATGTCACCAGCTAGTGCATATCAGTGGTTTTATGATGGTTACCCCACTTTCGGCCAGCACCCGGAGACCTCAAACACAACATACGGGTTGTGCCCAAACAATATGATGGGCACTTTTGCAGTGAGAGTTGTTAGTAGAGAGGCAAGTCAACTAAAACTACAGACTAGAGTGTACATGAAGCTTAAGCACGTGAGGGCTTGGGTCCCAAGACCGATCAGGTCTCAGCCATACTTGCTTAAGAACTTCCCCAATTACGACAGTAGCAAAATTACCAACAGTGCACGGGACCGATCCAGTATCAAGCAAGCTAATATG
>Seq35 [organism=Human coxsackievirus A10] Human coxsackievirus A10 strain CVA-10/11/CHN/GZ/2018 VP1 gene, partial cds
GGTGACCCTGTGGAAGATATAATCCATGACGCTCTGGGAAGTACAGCGCGCAGGGCTATTAGCAGCGCTACAAATGTTGAATCCGCAGCTAACACCACTCCCAGTTCACACCGACTGGAGACTGGACGCGTACCAGCGCTACAGGCTGCAGAAACGGGTGCCACTTCTAATGCCACAGATGAGAACATGATTGAGACCCGTTGTGTGGTTAACAGGAATGGGGTGCTGGAAACCACTATCAATCATTTCTTCTCCCGCTCTGGATTAGTGGGAGTAGTTAACCTCACAGATGGGGGGACGGACACCACTGGGTATGCTACATGGGATATAGACATTATGGGCTTTGTCCAACTCCGCAGAAAATGCGAGATGTTCACATACATGAGATTCAACGCGGAATTCACGTTTGTCACAACGACTGAGAATGGAGAGGCTCGCCCGTACATGCTGCAATACATGTATGTGCCACCTGGCGCCCCCAAACCGACGGGAAGGGATGCCTTCCAATGGCAAACAGCAACTAACCCATCAGTCTTCGTCAAACTCACTGACCCTCCTGCACAAGTCTCAGTCCCTTTCATGTCACCAGCTAGTGCATATCAGTGGTTTTATGATGGTTACCCCACTTTCGGCCAGCACCCGGAGACCTCAAACACAACGTACGGGTTGTGCCCAAACAATATGATGGGCACTTTTGCAGTGAGGGTTGTTAGTAGAGAGGCAAGTCAACTAAAACTACAGACTAGAGTGTACATGAAGCTTAAGCACGTGAGGGCCTGGGTCCCAAGACCGATCAGGTCTCAGCCATACTTGCTTAAAAACTTCCCCAATTACGACAGTAGCAAAATTACCAACAGTGCACGGGACCGATCCAGTATCAAGCAAGCTAACATG
>Seq36 [organism=Human coxsackievirus A10] Human coxsackievirus A10 strain CVA-10/12/CHN/GZ/2018 VP1 gene, partial cds
GGTGACCCTGTGGAAGATATAATTCATGACGCTCTGGGAAGTACAGCGCGCAGGGCTATTAGCAGTGCTACAAATGTCGAATCCGCAGCTAACACCACTCCTAGTTCACACCGACTGGAGACTGGACGCGTACCAGCGCTACAGGCAGCAGAAACGGGTGCCACTTCTAATGCCACAGATGAGAACATGATTGAGACCCGTTGTGTGGTTAACAGAAATGGGGTGCTGGAAACCACTATCAATCATTTCTTCTCCCGCTCTGGATTAGTGGGAGTAGTTAACCTCACAGATGGGGGGACAGACACCACTGGGTATGCTACATGGGATATAGACATTATGGGCTTTGTCCAACTCCGCAGAAAATGCGAGATGTTCACATACATGAGATTCAACGCGGAATTCACGTTTGTCACAACGACTGAGAATGGAGAGGCTCGCCCGTACATGCTGCAATACATGTATGTGCCCCCTGGCGCCCCTAAACCGACGGGAAGGGATGCCTTCCAATGGCAAACAGCAACTAATCCATCAGTCTTCGTCAAACTCACTGACCCTCCTGCACAAGTCTCAGTCCCTTTCATGTCACCAGCTAGTGCATATCAGTGGTTTTATGATGGTTACCCCACTTTCGGCCAGCACCCGGAGACCTCAAACACAACATACGGGTTGTGCCCAAACAATATGATGGGCACTTTTGCAGTGAGAGTTGTTAGTAGAGAGGCAAGTCAACTAAAACTACAGACTAGAGTGTACATGAAACTTAAGCACGTGAGGGCTTGGGTCCCAAGACCGATCAGGTCTCAGCCATACTTGCTTAAGAACTTCCCCAATTACGACAGTAGCAAAATTACCAACAGTGCACGGGACCGATCCAGTATCAAGCAAGCTAATATG
>Seq37 [organism=Human coxsackievirus A10] Human coxsackievirus A10 strain CVA-10/13/CHN/GZ/2018 VP1 gene, partial cds
GGTGACCCTGTGGAAGATATAATCCATGACGCTCTGGGAAGTACAGCGCGCAGGGCTATTGGCAGCGCTACAAATGTTGAATCCGCAGCTAACACCACTCCCAGTTCACACCGACTGGAGACTGGACGCGTACCAGCGCTACAGGCTGCAGAAACAGGTGCCACTTCTAATGCCACAGATGAGAACATGATTGAGACCCGTTGTGTGGTTAACAGGAATGGGGTGTTGGAAACCACTATCAATCATTTCTTCTCCCGCTCTGGATTAGTGGGAGTAGTTAACCTCACAGATGGGGGGACGGACACCACTGGGTATGCTACATGGGATATAGACATTATGGGCTTTGTCCAACTCCGCAGAAAATGTGAGATGTTCACATACATGAGATTCAACGCGGAATTCACGTTTGTCACAACGACTGAGAATGGAGAGGCTCGCCCGTACATGCTGCAATACATGTATGTGCCCCCTGGCGCCCCCAAACCGACGGGAAGGGATGCCTTCCAATGGCAAACAGCAACTAACCCATCAGTCTTCGTCAAACTCACTGACCCTCCTGCACAAGTCTCAGTCCCTTTCATGTCACCAGCTAGTGCATATCAGTGGTTTTATGATGGTTACCCCACTTTCGGCCAGCACCCGGAGACCTCAAACACAACATACGGGTTGTGCCCAAACAATATGATGGGCACTTTTGCAGTGAGGGTTGTTAGTAGAGAGGCAAGTCAACTAAAACTACAGACTAGAGTGTACATGAAGCTTAAGCACGTGAGGGCCTGGGTCCCAAGACCGATCAGGTCTCAGCCATACTTGCTTAAAAACTTCCCCAATTACGACAGTAGCAAAATTACCAACAGTGCACGGGACCGATCCAGTATCAAGCAAGCTAACATG
>Seq38 [organism=Human coxsackievirus A10] Human coxsackievirus A10 strain CVA-10/14/CHN/GZ/2018 VP1 gene, partial cds
GGTGACCCTGTGGAAGATATAATCCATGACGCTCTGGGAAGTACAGCGCGCAGGGCTATTAGTAGTGCTACAAATGTTGAATCCGCAGCTAACACCGCTCCCAGTTCACACCGACTGGAGACTGGACGTGTGCCAGCGCTACAGGCTGCAGAAACGGGTGCCACTTCTAATGCCACAGACGAGAACATGATTGAGACCCGTTGTGTGGTTAACAGAAATGGGGTGCTGGAAACCACTATCAATCATTTCTTCTCCCGCTCTGGATTGGTGGGAGTAGTTAACCTCACAGATGGGGGGACGGACACTACTGGGTATGCTACATGGGATATAGACATCATGGGTTTTGTCCAACTCCGCAGAAAATGCGAGATGTTCACATACATGAGATTCAACGCAGAATTCACGTTTGTCACAACGACTGAGAATGGAGAGGCTCGCCCGTACATGCTGCAATACATGTATGTGCCCCCTGGCGCCCCTAAACCGACGGGAAGGGATGCCTTCCAATGGCAAACAGCAACTAATCCATCAGTCTTCGTCAAACTCACTGACCCTCCTGCACAAGTCTCAGTCCCTTTCATGTCACCAGCTAGTGCATATCAGTGGTTTTATGATGGTTACCCCACTTTCGGCCAGCACCCGGAGACCTCAAACACAACATACGGGTTGTGCCCAAACAATATGATGGGCACTTTTGCAGTGAGAGTTGTTAGTAGAGAGGCAAGTCAACTAAAACTACAGACTAGAGTGTACATGAAGCTTAAGCACGTGAGGGCCTGGGTCCCAAGACCGATCAGGTCTCAGCCATATTTGCTTAAAAACTTCCCCAATTACGATAGTAGCAAAATTACTAACAGTGCGCGGGACCGATCCAGTATCAAGCAAGCTAATATG
>Seq39 [organism=Human coxsackievirus A10] Human coxsackievirus A10 strain CVA-10/15/CHN/GZ/2018 VP1 gene, partial cds
GGTGACCCTGTGGAAGATATAATTCATGACGCTCTGGGAAGTACAGCGCGCAGGGCTATTAGCAGTGCTACAAATGTTGAATCCGCAGCTAACACCACTCCCAGTTCACACCGACTGGAGACTGGACGCGTACCAGCGCTACAGGCAGCAGAAACGGGTGCCACTTCTAATGCCACAGATGAGAACATGATTGAGACCCGTTGTGTGGTTAACAGAAATGGGGTGCTGGAGACCACTATCAATCATTTCTTCTCCCGCTCTGGATTAGTGGGAGTAGTTAACCTCACAGATGGGGGGACGGACACCACTGGGTATGCTACATGGGATATAGACATTATGGGCTTTGTCCAACTCCGCAGAAAATGCGAGATGTTCACATACATGAGATTCAACGCGGAATTCACGTTTGTCACAACGACTGAGAATGGAGAGGCTCGCCCGTACATGCTGCAATACATGTATGTGCCCCCTGGCGCCCCTAAACCGACGGGAAGGGATGCCTTCCAATGGCAAACAGCAACTAATCCATCAGTCTTCGTCAAACTCACTGACCCTCCTGCACAAGTCTCAGTCCCTTTCATGTCACCAGCTAGTGCATATCAGTGGTTTTATGATGGTTACCCCACTTTCGGCCAGCACCCGGAGACCTCAAACACAACATACGGGTTGTGCCCAAACAATATGATGGGCACTTTTGCAGTGAGAGTTGTTAGTAGAGAGGCAAGTCAACTAAAACTACAGACTAGAGTGTACATGAAGCTTAAGCACGTGAGGGCTTGGGTCCCAAGACCGATCAGGTCTCAGCCATACTTGCTTAAGAACTTCCCCAATTACGACAGTAGCAAAATTACCAACAGTGCACGGGACCGATCCAGTATCAAGCAAGCTAATATG
>Seq40 [organism=Human coxsackievirus A10] Human coxsackievirus A10 strain CVA-10/16/CHN/GZ/2018 VP1 gene, partial cds
GGCGACCCTGTGGAGGATATAATTCATGACGCTCTGGGAAATACAGCGCGCAGAGCTATTAGCAGTGTTACAAATGTTGAATCCGCGGCCAATACCACTCCCAGTTCACACCGACTAGAGACTGGACGCGTACCAGCACTACAGGCTGCAGAGACGGGTGCCACTTCTAATGCCACAGATGAGAACATGATCGAGACCCGTTGTGTGATTAATAGAAATGGGGTGTTGGAAACCACTATCAACCACTTCTTCTCCCGCTCTGGATTAGTGGGAGTGGTAAACCTCACAGATGGGGGGACGGACACCACTGGGTATGCTACATGGGACATAGACATTATGGGTTTTGTCCAGCTCCGCAGAAAATGCGAAATGTTCACATACATGAGGTTCAACGCAGAATTCACATTTGTCACAACGACAGAGAATGGAGAGGCTCGTCCGTACATGCTGCAATATATGTATGTGCCCCCTGGCGCCCCCAAACCGACGGGAAGGGATGCCTTTCAATGGCAAACAGCAACTAACCCATCAGTCTTTGTCAAACTCACTGACCCTCCTGCACAAGTCTCAGTTCCTTTTATGTCACCAGCTAGCGCATACCAGTGGTTCTATGATGGTTACCCCACTTTCGGCCAGCACCCGGAGACCTCAAACACAACATACGGATTGTGCCCAAACAATATGATGGGCACTTTTGCAGTGAGAGTTGTTAGTAGAGAGGCAAGTCAACTAAAACTACAGACTAGAGTGTACATGAAGCTTAAGCATGTGAGGGCCTGGGTCCCAAGACCGATCAGGTCTCAACCATACCTGCTTAAAAACTTCCCCAACTACGACAGTAGCAAAGTTGCCAACAGTGCACGGGACCGTTCCAGTATCAAGCAAGCTAATATG
>Seq41 [organism=Human coxsackievirus A10] Human coxsackievirus A10 strain CVA-10/17/CHN/GZ/2018 VP1 gene, partial cds
GGTGACCCTGTGGAAGATATAATCCATGACGCTCTGGGAAGTACAGCGCGCAGGGCTATTAGCAGCGCTACAAATGTTGAATCCGCAGCTAACACCACTCCCAGTTCACACCGACTGGAGACTGGACGCGTACCAGCGCTACAGGCTGCAGAAACGGGTGCCACCTCTAATGCCACAGATGAGAACATGATTGAGACCCGTTGTGTGGTTAACAGGAATGGGGTGCTGGAAACCACTATCAATCATTTCTTCTCCCGCTCTGGATTAGTGGGAGTAGTTAACCTCACAGATGGGGGGACGGACACCACTGGGTATGCTACATGGGATATAGACATTATGGGCTTTGTCCAACTCCGCAGAAAATGCGAGATGTTCACATACATGAGATTCAACGCGGAATTCACGTTTGTCACAACGACTGAGAATGGAGAAGCTCGCCCGTACATGCTGCAATACATGTATGTGCCCCCTGGCGCCCCCAAACCGACGGGAAGGGATGCCTTCCAATGGCAAACAGCAACTAACCCATCAGTCTTCGTCAAACTCACTGACCCTCCTGCACAAGTCTCAGTCCCTTTCATGTCACCAGCTAGTGCATATCAGTGGTTTTATGATGGTTACCCCACTTTCGGCCAGCACCCGGAGACCTCGAACACAACATACGGGTTGTGCCCAAACAATATGATGGGCACTTTTGCAGTGAGGGTTGTTAGTAGAGAGGCAAGTCAACTAAAACTACAGACTAGAGTGTACATGAAGCTTAAGCACGTGAGGGCCTGGGTCCCAAGACCGATCAGGTCTCAGCCATACTTGCTTAAAAACTTCCCCAATTACGACAGTAGCAAAATTACCAACAGTGCACGGGACCGATCCAGTATCAAGCAAGCTAACATG
>Seq42 [organism=Human coxsackievirus A10] Human coxsackievirus A10 strain CVA-10/18/CHN/GZ/2018 VP1 gene, partial cds
GGTGACCCTGTGGAAGATATAATTCATGACGCTTTGGGAAGTACAGCGCGTAGGGCTATTAGCAGTGCTACAAATGTTGAATCCGCAGCTAACACCACTCCCAGTTCACACCGACTGGAGACTGGACGCGTACCAGCGCTACAGGCAGCAGAAACGGGTGCCACTTCTAATGCCACAGATGAGAACATGATTGAGACCCGTTGTGTGGTTAACAGAAATGGGGTGCTGGAAACCACTATCAATCATTTCTTCTCCCGCTCTGGATTAGTGGGAGTAGTTAACCTCACAGATGGGGGGACGGACACCACTGGGTATGCTACATGGGATATAGACATTATGGGCTTTGTCCAACTCCGCAGAAAATGCGAGATGTTCACATACATGAGATTCAACGCGGAATTCACGTTTGTCACAACGACCGAGAATGGAGAGGCTCGCCCGTACATGCTGCAATACATGTATGTGCCCCCTGGCGCCCCTAAACCGACGGGAAGGGATGCCTTCCAATGGCAAACAGCAACTAATCCATCAGTCTTCGTCAAACTCACTGACCCTCCTGCACAAGTCTCAGTCCCTTTCATGTCACCAGCTAGTGCATATCAGTGGTTCTATGATGGTTACCCCACTTTCGGCCAGCACCCGGAGACCTCAAACACAACATACGGGTTGTGCCCAAACAATATGATGGGCACTTTTGCAGTGAGAGTTGTTAGTAGAGAGGCAAGTCAACTAAAACTACAGACTAGAGTGTACATGAAGCTTAAGCACGTGAGGGCTTGGGTCCCAAGACCGATCAGGTCTCAGCCATACTTGCTTAAGAACTTCCCCAATTACGACAGTAGCAAAATTACCAACAGTGCACGGGACCGATCCAGTATCAAGCAAGCTAATATG
>Seq43 [organism=Human coxsackievirus A10] Human coxsackievirus A10 strain CVA-10/19/CHN/GZ/2018 VP1 gene, partial cds
GGTGACCCTGTGGAGGATATAATTCATGACGCTCTGGGGAACACAGCGCGCAGAGCCATTAGCAGTGTTACAAATGTTGAATCCGCGGCCAACACCACTCCCAGCTCACACCGACTAGAGACTGGACGCGTGCCAGCGCTACAGGCTGCAGAGACGGGTGCCACTTCTAATGCCACAGATGAGAACATGATTGAGACCCGTTGTGTGGTTAACAGAAATGGGGTGTTAGAAACCACTATTAACCACTTCTTCTCCCGTTCTGGATTAGTGGGAGTGGTTAACCTCACAGATGGGGGGACGGACACCACTGGGTATGCTACATGGGACATAGACATTATGGGTTTTGTCCAACTCCGCAGAAAATGCGAGATGTTCACATACATGAGGTTCAACGCAGAATTCACATTTGTCACAACGACAGAGAATGGAGAGGCTCGTCCGTACATGCTGCAGTATATGTATGTACCCCCTGGCGCTCCCAAACCAACGGGAAGGGATGCCTTTCAATGGCAAACAGCAACTAACCCATCAGTCTTTGTCAAACTCACTGACCCTCCTGCACAAGTCTCAGTTCCTTTTATGTCACCAGCTAGCGCATACCAGTGGTTCTACGATGGTTACCCCACTTTCGGCCAACACCCGGAGACCTCAAACACAACATACGGATTGTGCCCAAACAATATGATGGGCACTTTCGCAGTGAGAGTTGTTAGCAGAGAAGCAAGCCAACTAAAACTACAGACTAGAGTATACATGAAACTTAAGCATGTGAGGGCCTGGGTCCCAAGACCGATTAGGTCTCAACCATACCTGCTTAAAAACTTCCCCAATTACGACAGTAGTAAAGTTGCCAACAGCGCACGGGACCGTTCCAGTATCAAGCAAGCTAACATG
>Seq44 [organism=Human coxsackievirus A10] Human coxsackievirus A10 strain CVA-10/20/CHN/GZ/2018 VP1 gene, partial cds
GGTGACCCTGTGGAAGATATAATTCATGACGCTCTGGGAAGTACAGCGCGCAGGGCTATTAGCAGTGCTACAAATGTTGAATCCGCAGCTAACACCACTCCCAGTTCACACCGACTGGAGACTGGACGCGTACCAGCGCTACAGGCAGCAGAAACGGGTGCCACTTCTAATGCCACAGATGAGAACATGATTGAGACCCGTTGTGTGGTCAACAGAAATGGGGTGCTGGAGACCACTATCAATCATTTCTTCTCCCGCTCTGGATTAGTGGGAGTAGTTAACCTCACAGATGGGGGGACGGACACCACTGGGTATGCTACATGGGATATAGACATTATGGGCTTTGTCCAACTCCGCAGAAAATGCGAGATGTTCACATACATGAGATTCAACGCGGAATTCACGTTTGTCACAACGACTGAGAATGGAGAGGCTCGCCCGTACATGCTGCAATACATGTATGTGCCCCCTGGCGCCCCTAAACCGACGGGAAGGGATGCCTTCCAATGGCAAACAGCAACTAATCCATCAGTCTTCGTCAAACTCACTGACCCTCCTGCACAAGTCTCAGTCCCTTTCATGTCACCAGCTAGTGCATATCAGTGGTTTTATGATGGTTACCCCACTTTCGGCCAGCACCCGGAGACCTCAAACACAACATACGGGTTGTGCCCAAACAATATGATGGGCACTTTTGCAGTGAGAGTTGTTAGTAGAGAGGCAAGTCAACTAAAACTACAGACTAGAGTGTACATGAAGCTTAAGCACGTGAGGGCTTGGGTCCCAAGACCGATCAGGTCTCAGCCATACTTGCTTAAGAACTTCCCCAATTACGACAGTAGCAAAATTACCAACAGTGCACGGGACCGATCCAGTATCAAGCAAGCTAATATG
>Seq45 [organism=Human coxsackievirus A10] Human coxsackievirus A10 strain CVA-10/21/CHN/GZ/2018 VP1 gene, partial cds
GGCGACCCTGTGGAGGATATAATTCATGACGCTCTGGGAAATACAGCGCGCAGAGCTATTAGCAGTGTTTCAAATGCTGAATCCGCGGCCAATACCACTCCCAGTTCACACCGACTAGAGACTGGACGCGTACCAGCACTACAGGCTGCAGAGACGGGTGCCACTTCTAATGCCACAGATGAGAACATGATCGAGACCCGTTGTGTGGTTAACAGAAATGGGGTGTTGGAAACCACTATCAACCACTTCTTCTCCCGCTCTGGATTAGTGGGAGTGGTTAACCTCACAGATGGGGGGACGGACACCACTGGGTATGCTACATGGGACATAGACATTATGGGTTTTGTCCAGCTCCGCAGAAAATGCGAAATGTTCACATACATGAGGTTCAACGCAGAATTCACATTTGTCACAACGACAGAGAATGGAGAGGCTCGTCCGTACATGCTGCAATATATGTATGTGCCCCCTGGCGCCCCCAAACCGACGGGAAGGGATGCCTTTCAATGGCAAACAGCAACTAACCCATCAGTCTTTGTCAAACTCACTGACCCTCCTGCACAAGTCTCAGTTCCTTTCATGTCACCAGCTAGTGCATACCAGTGGTTCTATGATGGTTACCCCACTTTCGGCCAGCACCCGGAGACCTCAAACACAACATACGGATTGTGCCCAAACAATATGATGGGCACTTTTGCAGTGAGAGTTGTTAGTAGAGAGGCGAGTCAACTAAAACTACAGACTAGAGTGTACATGAAGCTTAAGCATGTGAGGGCCTGGGTCCCAAGACCGATCAGGTCTCAGCCATACCTGCTTAAAAACTTCCCCAACTACGACAGTAGCAAAGTTGCCAACAGTGCGCGGGACCGTTCCAGTATCAAGCAAGCTAATATG
>Seq46 [organism=Human coxsackievirus A10] Human coxsackievirus A10 strain CVA-10/22/CHN/GZ/2018 VP1 gene, partial cds
GGTGACCCTGTGGAAGATATAATCCATGACGCTCTAGGAAGTACAGCGCGCAGGGCTATTAGCAGCGCTACAAATGTTGAATCCGCAGCTAACACCACTCCCAGTTCACACCGACTGGAGACTGGACGCGTACCAGCGCTACAGGCTGCAGAAACGGGTGCCACCTCTAATGCCACAGATGAGAACATGATTGAGACCCGTTGTGTGGTTAACAGGAATGGGGTGCTGGAAACCACTATCAATCATTTCTTCTCCCGCTCTGGATTAGTGGGAGTAGTTAACCTCACAGATGGGGGGACGGACACCACTGGGTATGCTACATGGGATATAGACATTATGGGCTTTGTCCAACTCCGCAGAAAATGCGAGATGTTCACATACATGAGATTCAACGCGGAATTCACGTTTGTCACAACGACTGAGAATGGAGAAGCTCGCCCGTACATGCTGCAATACATGTATGTGCCCCCTGGCGCCCCCAAACCGACGGGAAGGGATGCCTTCCAATGGCAAACAGCAACTAACCCATCAGTCTTCGTCAAACTCACTGACCCTCCTGCACAAGTCTCAGTCCCTTTCATGTCACCAGCTAGTGCATATCAGTGGTTTTATGATGGTTACCCCACTTTCGGCCAGCACCCGGAGACCTCAAACACAACATACGGGTTGTGCCCAAACAATATGATGGGCACTTTTGCAGTGAGGGTTGTTAGTAGAGAGGCAAGTCAACTAAAACTACAGACTAGAGTGTACATGAAGCTTAAGCACGTGAGGGCCTGGGTCCCAAGACCGATCAGGTCTCAGCCATACTTGCTTAAAAACTTCCCCAATTACGACAGTAGCAAAATTACCAACAGTGCACGGGACCGATCCAGTATCAAGCAAGCTAACATG
>Seq47 [organism=Human coxsackievirus A10] Human coxsackievirus A10 strain CVA-10/23/CHN/GZ/2018 VP1 gene, partial cds
GGTGACCCTGTGGAGGATATAATTCATGACGCTCTGGGAAACACAGCGCGCAGAGCCATTAGCAGTGTCACAAATGTTGAATCCGCGGCCAACACCACTCCCAGCTCACACCGACTAGAGACTGGACGCGTACCAGCGCTACAGGCTGCAGAGACGGGTGCCACTTCTAATGCTACAGATGAGAACATGATTGAGACCCGTTGTGTGGTTAACAGAAATGGGGTGTTGGAAACTACTATCAACCACTTCTTCTCCCGTTCTGGATTAGTGGGAGTGGTTAACCTCACGGATGGGGGGACGGACACCACTGGGTATGCCACATGGGACATAGACATTATGGGTTTTGTCCAACTCCGCAGAAAATGCGAGATGTTCACATACATGAGGTTCAATGCAGAATTCACATTCGTCACAACGACAGAGAGTGGAGAGGCTCGTCCATACATGCTGCAGTATATGTATGTGCCCCCTGGCGCCCCCAAACCGACGGGAAGGGATGCCTTTCAATGGCAAACAGCAACTAACCCATCAGTCTTTGTCAAACTCACTGACCCTCCTGCACAAGTCTCAGTTCCTTTTATGTCACCAGCTAGCGCATACCAGTGGTTCTACGATGGTTACCCCACTTTCGGCCAGCACCCGGAGACCTCAAATACAACATACGGATTGTGCCCAAACAATATGATGGGCACTTTTGCAGTGAGAGTTGTTAGTAGAGAGGCAAGTCAACTAAAACTACAAACTAGAGTATACATGAAGCTTAAGCATGTGAGGGCCTGGGTCCCAAGACCGATTAGGTCTCAGCCATACTTGCTTAAAAACTTCCCCAATTACGACAGTAGCAAGGTTGCCAACAGTGCACGGGACCGTTCCAGCATCAAGCAAGCTAATATG
>Seq48 [organism=Human coxsackievirus A10] Human coxsackievirus A10 strain CVA-10/24/CHN/GZ/2018 VP1 gene, partial cds
GGCGACCCTGTGGAGGATATAATTCATGACGCTCTGGGAAATACAGCGCGCAGAGCTATTAGTAGTGTTACAAATGTTGAATCCGCGGCCAATACCACTCCCAGTTCACACCGACTAGAGACTGGACGCGTACCAGCACTACAGGCTGCAGAGACGGGTGCCACTTCTAATGCCACAGATGAGAACATGATCGAGACCCGTTGTGTGATTAACAGAAATGGGGTTTTGGAAACCACTATCAACCACTTCTTCTCCCGCTCTGGATTAGTGGGAGTGGTAAACCTCACAGATGGGGGAACGGACACCACTGGGTATGCTACATGGGACATAGACATTATGGGTTTTGTCCAGCTCCGCAGAAAATGCGAAATGTTCACATACATGAGGTTCAACGCAGAATTCACATTTGTCACAACGACAGAGAATGGAGAGGCTCGTCCGTACATGCTGCAATATATGTATGTGCCCCCTGGCGCCCCCAAACCGACGGGAAGGGATGCCTTTCAATGGCAAACAGCAACTAACCCATCAATCTTTGTCAAACTTACTGACCCTCCTGCACAAGTCTCAGTTCCTTTTATGTCACCAGCTAGCGCATATCAGTGGTTCTATGATGGTTATCCCACTTTCGGCCAGCACCCGGAGACCTCAAACACAACATACGGATTGTGCCCAAACAATATGATGGGCACTTTTGCAGTGAGAGTTGTTAGTAGAGAGGCAAGTCAACTAAAACTACAGACTAGAGTGTACATGAAGCTTAAGCATGTGAGGGCCTGGGTCCCAAGACCGATCAGGTCTCAACCATACCTGCTTAAAAACTTCCCCAACTACGACAGTAGCAAAGTTGCCAACAGTGCACGGGACCGTTCCAGTATCAAGCAAGCTAATATG
>Seq49 [organism=Human coxsackievirus A16] Human coxsackievirus A16 strain CVA-16/01/CHN/GZ/2018 VP1 gene, partial cds
GGGGATCCCATTGCAGATATGATTGACCAAACTGTGAACAATCAAGTGAACCGCTCCTTGACTGCGATGCAAGTACTACCTACAGCTGCCAACACTGAGGCGAGTAGTCACAGATTAGGCACCGGTGTTGTACCAGCACTACAAGCCGCGGAGACTGGAGCGTCGTCCAATGCTAGTGACAAGAATCTCATTGAAACTAGATGTGTGTTGAACCACCACTCCACGCAAGAGACAGCCATTGGGAATTTCTTTAGCCGTGCTGGTCTTGTCAGCATCATCACAATGCCCACCACGGGTACACAGAATACAGATGGTTATGTTAATTGGGACATTGATTTAATGGGATATGCTCAGTTGCGGCGGAAATGCGAATTATTCACCTACATGCGCTTTGATGCCGAATTCACATTTGTCGTAGCCAAACCCAATGGTGAGCTAGTCCCCCAATTACTCCAGTACATGTATGTCCCGCCAGGTGCTCCGAAGCCTACTTCCAGAGATTCGTTTGCTTGGCAGACAGCCACTAACCCATCTGTATTTGTGAAAATGACGGACCCGCCAGCCCAAGTGTCAGTCCCCTTCATGTCACCAGCTAGTGCATATCAATGGTTTTATGATGGTTACCCCACCTTTGGTGAGCACCTCCAAGCAAACGACCTGGATTATGGTCAATGCCCGAATAATATGATGGGCACTTTTAGCATTAGGACAGTGGGGACTGAGAAGTCACCACACTCCATTACCCTGAGGGTATACATGAGAATCAAACACGTCAGGGCATGGATCCCAAGACCTCTGAGAAATCAACCCTATTTGTTCAAGACCAACCCAAATTACAAAGGAAATGACATTAAATGCACCAGCACTAGTAGAGATAAGATAACAACACTG
>Seq50 [organism=Human coxsackievirus A16] Human coxsackievirus A16 strain CVA-16/02/CHN/GZ/2018 VP1 gene, partial cds
GGGGATCCTATTGCAGATATGATTGACCAAACTGTGAACAGTCAAGTGAACCGCTCCTTGACTGCGATGCAAGTACTACCTACAGCTGCCAACACTGAGGCAAGTAGTCACAGATTAGGCACTGGTGTTGTACCAGCACTACAAGCCGCGGAGACAGGGGCGTCGTCCAATGCTAGTGACAAGAACCTCATTGAGACTAGATGTGTGTTGAACCATCACTCCACACAAGAGACAGCCATTGGGAATTTCTTTAGCCGTGCTGGTCTTGTTAGCATCATCACAATGCCCACCACGGGCACACAGAATACAGATGGCTATGTTAATTGGGACATTGATTTAATGGGATATGCTCAGCTGCGGCGGAAATGCGAGTTATTCACCTACATGCGCTTTGATGCTGAATTCACATTTGTCGTAGCCAAACCCAATGGTGAGCTAGTCCCCCAATTACTCCAGTATATGTATGTCCCGCCAGGGGCTCCGAAACCTACTTCCCGAGATTCGTTTGCTTGGCAGACAGCCACCAACCCATCTGTGTTTGTGAAAATGACGGACCCGCCAGCTCAAGTGTCAGTCCCCTTCATGTCACCAGCTAGTGCATATCAGTGGTTTTATGATGGTTACCCTACCTTTGGCGAACACCTCCAAGCAAATGACCTAGATTATGGTCAATGCCCAAATAATATGATGGGCACTTTTAGCATTAGGACAGTGGGGACTGAGAAGTCACCACACTCCATTACTCTGAGGGTTTATATGAGAATCAAACATGTCAGGGCATGGATCCCAAGACCTCTGAGAAATCAACCCTATTTGTTTAAGACCAACCCAAATTATAAAGGAAATGACATTAAGTGTACCAGCACTAGCAGAGATAAGATAACAACGCTG
>Seq51 [organism=Human coxsackievirus A16] Human coxsackievirus A16 strain CVA-16/03/CHN/GZ/2018 VP1 gene, partial cds
GGGGACCCCATTGCTGACATGATCGATCAAACTGTGAATAACCAAGTGAACCGCTCCTTAACTGCATTACAAGTATTACCTACAGCTGCCAATACTGAGGCAAGTAGTCACAGATTAGGCACTGGTGTTGTGCCAGCACTACAAGCTGCGGAGACGGGGGCGTCATCAAATGCCAGTGACAAGAATCTCATTGAGACGAGATGTGTGTTGAACCATCATTCCACACAGGAGACAGCCATCGGGAATTTCTTTAGCCGTGCTGGTTTGGTTAGCATCATCACAATGCCCACCACGGGTACACAGAACACAGACGGTTACGTTAACTGGGACATTGACTTGATGGGGTATGCTCAACTACGGCGCAAATGCGAGTTGTTCACATATATGCGCTTTGATGCTGAATTCACATTTGTCGTAGCTAAACCCAATGGCGAACTGGTCCCCCAGTTACTGCAGTACATGTACGTCCCACCAGGGGCCCCGAAACCCAAATCCAGAGATTCATTTGCTTGGCAAACTGCTACCAACCCGTCTGTATTTGTGAAAATGACAGACCCACCAGCTCAAGTGTCAGTCCCCTTTATGTCACCAGCTAGTGCATACCAATGGTTTTACGATGGTTATCCCACTTTTGGGGAGCATCTCCAAGCAGATGATCTAGATTATGGCCAGTGCCCGAATAATATGATGGGCACCTTTAGCATTAGAACTGTAGGGACTGAGAAGTCACCACACTCCATTACTCTGAGGATATATATGAGGATTAAACACGTCAGAGCATGGATCCCAAGGCCTCTGAGAAATCAACCCTATTTGTTTAAGACCAACCCAAATTATAAAGGGAATGACATTAAGTGTACTAGTACCAGTAGAGACAAGATAACAACATTA
>Seq52 [organism=Human coxsackievirus A16] Human coxsackievirus A16 strain CVA-16/04/CHN/GZ/2018 VP1 gene, partial cds
GGGGATCCTATTGCAGATATGATTGACCAAACTGTGAACAGTCAAGTGAACCGCTCCTTGACTGCGATGCAAGTACTACCTACAGCTGCCAACACTGAGGCAAGTAGTCACAGATTAGGCACTGGTGTTGTACCAGCACTACAAGCCGCAGAGACAGGGGCGTCGTCCAATGCTAGTGACAAGAACCTCATTGAGACTAGATGTGTGTTGAACCATCACTCCACACAAGAGACAGCCATTGGGAATTTCTTTAGCCGTGCTGGTCTTGTCAGCATCATCACAATGCCCACCACGGGCACACAGAATACAGATGGTTATGTTAATTGGGACATTGATTTGATGGGATATGCTCAGCTGCGGCGGAAATGCGAGTTATTCACCTACATGCGCTTTGATGCTGAATTCACATTTGTCGTAGCCAAACCCAATGGTGAGCTAGTCCCCCAATTACTCCAGTATATGTATGTCCCGCCAGGGGCTCCGAAACCTACTTCCCGAGACTCGTTTGCTTGGCAGACAGCCACCAACCCATCTGTGTTTGTGAAAATGACGGACCCGCCAGCTCAAGTGTCAGTCCCCTTCATGTCACCAGCTAGTGCATATCAGTGGTTTTATGATGGTTACCCTACCTTTGGCGAGCACCTCCAAGCAAATGACCTGGATTATGGTCAATGCCCAAATAATATGATGGGCACTTTTAGCATTAGGACAGTGGGGACTGAGAAGTCACCACACTCCATTACTCTGAGGGTTTATATGAGAATCAAACATGTCAGGGCATGGATCCCAAGACCTCTGAGAAATCAACCCTATTTGTTTAAGACCAACCCAAATTATAAAGGAAATGACATTAAGTGTACCAGCACTAGCAGAGATAAGATAACAACGCTG
>Seq53 [organism=Human coxsackievirus A16] Human coxsackievirus A16 strain CVA-16/05/CHN/GZ/2018 VP1 gene, partial cds
GGGGATCCCATTGCAGATATGATTGACCAAACTGTGAACAATCAAGTGAACCGCTCCTTGACTGCGATGCAAGTACTACCTACAGCTGCCAACACTGAGGCAAGTAGTCACAGATTAGGCACCGGTGTTGTACCAGCACTACAAGCCGCGGAGACTGGAGCGTCGTCCAATGCTAGTGACAAGAATCTCATTGAAACTAGATGTGTGTTGAACCACCACTCCACGCAAGAGACAGCCATTGGGAATTTCTTTAGCCGTGCTGGTCTTGTCAGCATCATCACAATGCCCACCACGGGTACACAGAATACAGATGGTTATGTTAATTGGGACATTGATTTAATGGGATATGCTCAGTTGCGGCGGAAATGCGAATTATTCACCTACATGCGCTTTGATGCTGAATTCACATTTGTCGTAGCCAAACCCAATGGTGAGCTAGTCCCCCAATTACTCCAGTACATGTATGTCCCGCCAGGTGCTCCGAAGCCTACTTCCAGAGATTCGTTTGCTTGGCAGACAGCCACTAACCCATCTGTATTTGTGAAAATGACGGACCCGCCAGCCCAAGTGTCAGTCCCCTTCATGTCACCAGCTAGTGCATATCAATGGTTTTATGATGGTTACCCCACCTTTGGTGAGCACCTCCAAGCAAACGACCTGGATTATGGTCAATGCCCGAATAATATGATGGGCACTTTTAGCATTAGGACAGTGGGGACTGAGAAGTCACCACACTCCATTACCCTGAGGGTATACATGAGAATCAAACACGTCAGGGCATGGATCCCAAGACCTCTGAGAAATCAACCCTATTTGTTCAAGACCAACCCAAATTACAAAGGAAATGACATTAAATGCACCAGCACTAGTAGAGATAAGATAACAACACTG
>Seq54 [organism=Human coxsackievirus A16] Human coxsackievirus A16 strain CVA-16/06/CHN/GZ/2018 VP1 gene, partial cds
GGGGATCCTATAGCAGATATGATTGACCAAACTGTGAACGGTCAAGTGAACCGCTCCCTGACTGCGATGCAAGTACTACCTACAGCTGCCAACACTGAGGCAAGTAGTCACAGATTAGGCACTGGTGTTGTACCAGCACTACAAGCTGCGGAGACAGGGGCGTCGTCCAATGCTAGTGACAAGAACCTCATTGAGACTAGATGTGTGTTGAACCATCACTCCACACAAGAGACAGCCATTGGGAATTTCTTTAGCCGTGCTGGTCTTGTCAGCATCATCACAATGCCCACCACGGGCACACAGAATACAGATGGTTATGTTAATTGGGATATTGATTTAATGGGATATGCTCAGCTGCGGCGGAAGTGCGAGTTATTCACCTACATGCGCTTTGATGCTGAATTCACATTTGTCGTAGCCAAACCCAATGGTGAGCTAGTCCCCCAATTACTCCAGTACATGTATGTCCCGCCAGGGGCTCCGAAACCTACTTCCAGAGATTCGTTTGCTTGGCAGACAGCCACCAACCCATCTGTGTTTGTGAAAATGACGGACCCGCCAGCTCAAGTGTCAGTCCCCTTCATGTCACCAGCTAGTGCATATCAGTGGTTTTATGATGGTTACCCTACCTTTGGCGAGCACCTCCAAGCAAATGACCTGGATTATGGTCAATGCCCAAATAATATGATGGGCACCTTTAGTATTAGGACAGTGGGGACTGAGAAGTCACCACACTCCATTACTCTGAGGGTTTATATGAGAATCAAACATGTCAGGGCATGGATCCCAAGACCTCTGAGAAATCAACCCTATTTGTTTAAGACCAACCCAAATTATAAAGGAAATGACATTAAGTGTACCAGCACTAGCAGAGATAAGATAACAACGCTG
>Seq55 [organism=Human coxsackievirus A16] Human coxsackievirus A16 strain CVA-16/07/CHN/GZ/2018 VP1 gene, partial cds
GGGGATCCCATTGCAGATATGATTGACCAAACTGTGAACAATCAAGTGAACCGCTCCTTGACTGCGATGCAAGTACTACCTACAGCTGCCAACACTGAGGCAAGTAGTCACAGATTAGGCACCGGTGTTGTACCAGCACTACAAGCCGCGGAGACAGGAGCGTCGTCCAATGCTAGTGACAAGAACCTCATTGAAACTAGATGTGTGTTGAACCACCACTCCACGCAAGAGACAGCCATTGGGAATTTCTTTAGTCGTGCTGGTCTTGTCAGCATCATCACAATGCCCACCACGGGTACACAGAATACAGATGGTTATGTTAATTGGGACATTGATTTAATGGGATATGCTCAGCTGCGGCGGAAATGCGAATTATTCACCTACATGCGCTTTGACGCTGAATTCACATTTGTCGTAGCCAAACCCAATGGTGAGCTAGTCCCCCAATTACTCCAGTACATGTATGTCCCGCCAGGTGCTCCGAAGCCTACTTCCAGGGATTCGTTTGCTTGGCAGACAGCCACTAACCCATCTGTATTTGTAAAAATGACGGACCCGCCAGCTCAAGTGTCAGTCCCCTTCATGTCACCAGCTAGTGCATATCAATGGTTTTATGATGGTTACCCCACCTTTGGTGAGCACCTCCAAGCAAACGACCTGGATTATGGTCAATGCCCGAATAATATGATGGGCACTTTTAGCATTAGGACAGTGGGGACTGAGAAGTCACCACACTCCATTACCCTGAGGGTATACATGAGAATCAAACACGTCAGGGCATGGATCCCAAGACCTCTGAGAAATCAACCCTATTTGTTTAAGACCAACCCAAATTACAAAGGAAATGACATTAAATGCACCAGCACTAGTAGAGATAAGATAACAACACTG
>Seq56 [organism=Human coxsackievirus A16] Human coxsackievirus A16 strain CVA-16/08/CHN/GZ/2018 VP1 gene, partial cds
GGGGATCCTATTGCAGATATGATTGACCAAACTGTGAACAGTCAAGTGAACCGCTCCTTGACTGCGATGCAAGTACTACCTACAGCTGCCAACACTGAGGCAAGTAGTCACAGATTAGGCACTGGTGTTGTACCAGCACTACAAGCCGCGGAGACAGGGGCGTCGTCCAACGCTAGTGACAAGAACCTCATTGAGACTAGATGTGTGTTGAACCATCACTCCACACAAGAGACAGCCATTGGGAATTTCTTTAGCCGTGCTGGTCTTGTTAGCATCATCACAATGCCCACCACGGGCACACAGAATACAGATGGCTATGTTAATTGGGACATTGATTTAATGGGATATGCTCAGCTGCGGCGGAAATGCGAGTTATTCACCTACATGCGCTTTGATGCTGAATTCACATTTGTCGTAGCCAAACCCAATGGTGAGCTAGTCCCCCAATTACTCCAGTATATGTATGTCCCGCCAGGGGCTCCGAAACCTACTTCCCGAGATTCGTTTGCTTGGCAGACAGCCACCAACCCATCTGTGTTTGTGAAAATGACGGACCCGCCAGCTCAAGTGTCAGTCCCCTTCATGTCACCAGCTAGTGCATATCAGTGGTTTTATGATGGTTACCCTACCTTTGGCGAACACCTCCAAGCAAATGACCTAGATTATGGTCAATGCCCAAATAATATGATGGGCACTTTTAGCATTAGGACAGTGGGGACTGAGAAGTCACCACACTCCATTACTCTGAGGGTTTATATGAGAATCAAACATGTCAGGGCATGGATCCCAAGACCTCTGAGAAATCAACCCTATTTGTTTAAGACCAACCCAAATTATAAAGGAAATGACATTAAGTGTACCAGCACTAGCAGAGATAAGATAACAACGCTG
>Seq57 [organism=Human coxsackievirus A16] Human coxsackievirus A16 strain CVA-16/09/CHN/GZ/2018 VP1 gene, partial cds
GGGGATCCTATTGCAGATATGATTGACCAAACTGTGAACAGTCAAGTGAACCGCTCCTTGACTGCGATGCAAGTACTACCTACAGCTGCCAACACTGAGGCAAGTAGTCACAGATTAGGTACTGGTGTTGTGCCAGCACTACAAGCCGCGGAGACAGGGGCGTCGTCCAATGCTAGTGACAAGAACCTCATTGAGACTAGATGTGTGTTGAACCATCACTCCACACAAGAGACAGCCATTGGGAATTTCTTTAGCCGTGCTGGTCTTGTTAGCATCATCACAATGCCCACCACGGGCACACAGAATACAGATGGCTATGTTAATTGGGACATTGATTTAATGGGATATGCTCAGCTGCGGCGGAAATGCGAGTTATTCACCTACATGCGCTTTGATGCTGAATTCACATTTGTCGTAGCCAAACCCAATGGTGAGCTAGTCCCTCAATTACTCCAGTATATGTATGTCCCGCCAGGGGCTCCGAAACCTACTTCCCGAGATTCGTTTGCTTGGCAGACAGCCACCAACCCATCTGTGTTTGTGAAAATGACGGACCCGCCAGCTCAAGTGTCAGTCCCCTTCATGTCACCAGCTAGTGCATATCAGTGGTTTTATGATGGTTACCCTACCTTTGGCGAACACCTCCAAGCAAATGACCTAGATTATGGTCAATGCCCAAATAATATGATGGGCACTTTTAGCATTAGGACAGTGGGGACTGAGAAGTCACCACACTCCATTACTCTGAGGGTTTATATGAGAATCAAACATGTCAGGGCATGGATCCCAAGACCTCTGAGAAATCAACCCTATTTGTTTAAGACCAACCCAAATTATAAAGGAAATGACATTAAGTGTACCAGCACTAGCAGAGATAAGATAACAACGCTG
>Seq58 [organism=Human coxsackievirus A16] Human coxsackievirus A16 strain CVA-16/10/CHN/GZ/2018 VP1 gene, partial cds
GGGGATCCCATTGCTGATATGATCGACCAAACTGTGAATAACCAAGTGAACCGCTCCTTAACTGCATTACAGGTACTGCCCACAGCTGCCAATACAGAAGCAAGTAGTCACAGATTAGGCACTGGTGTTGTGCCAGCACTACAAGCTGCGGAGACGGGGGCGTCATCAAATGCCAGTGATAAGAATCTCATTGAAACGAGATGTGTGTTGAACCATCATTCCACACAGGAGACAGCCATCGGGAATTTCTTTAGCCGTGCTGGTTTGGTTAGCATCATCACAATGCCCACCACGGGTACACAGAATACCGACGGTTACGTTAACTGGGACATTGACTTGATGGGATATGCTCAACTACGGCGCAAGTGCGAGTTGTTCACGTATATGCGCTTTGATGCTGAATTCACATTTGTTGTAGCCAAACCCAATGGCGAACTGGTCCCCCAGTTGCTGCAGTACATGTATGTCCCACCAGGGGCCCCGAAACCCAAATCCAGAGATTCATTTGCTTGGCAAACTGCTACCAACCCGTCTGTGTTTGTGAAAATGACAGACCCACCAGCTCAAGTGTCAGTCCCCTTTATGTCACCAGCCAGTGCATACCAATGGTTTTACGATGGTTATCCTACTTTCGGGGAGCATCTCCAAGCAAATGATCTAGATTATGGCCAGTGCCCGAACAATATGATGGGCACCTTTAGTATTAGAACTGTAGGGACTGAGAAGTCACCACACTCCATTACTCTGAGGATATATATGAGGATTAAACACGTCAGAGCATGGATCCCAAGGCCTTTGAGAAATCAACCCTATTTGTTTAAGACCAACCCAAATTATAAAGGGAATGACATTAAGTGTACTAGTACCAGTAGAGACAAGATAACAACATTA
>Seq59 [organism=Human coxsackievirus A16] Human coxsackievirus A16 strain CVA-16/11/CHN/GZ/2018 VP1 gene, partial cds
GGGGATCCCATTGCTGACATGATCGACCAAACTGTGAATAACCAAGTGAACCGCTCCTTGACCACATTACAAGTACTACCTACAGCTGCTAATACTGAAGCAAGTAGTCACAGATTAGGCACTGGTGTTGTGCCAGCACTACAAGCTGCGGAGACGGGGGCGTCATCAAATGCCAGTGACAAGAATCTCATTGAGACGAGATGTGTGTTGAACCATCATTCCACACAGGAGACAGCCATCGGGAATTTCTTTAGCCGTGCTGGTTTGGTTAGCATCATCACAATGCCCACCACGGGTACACAGAACACAGACGGTTACGTCAACTGGGACATTGACTTGATGGGATATGCTCAACTACGGCGCAAATGCGAGTTGTTCACGTATATGCGCTTTGATGCTGAATTCACATTTGTCGTGGCTAAACCCAATGGCGAACTGGTCCCCCAGTTACTACAGTACATGTATGTCCCACCAGGAGCCCCGAAACCCAAATCTAGAGATTCATTTGCTTGGCAAACTGCTACCAACCCGTCTGTATTTGTGAAAATGACAGACCCACCAGCTCAAGTGTCAGTCCCCTTTATGTCACCAGCCAGTGCATACCAATGGTTTTACGATGGTTATCCCACTTTCGGGGAGCATCTCCAAGCAAATGATCTAGATTATGGCCAGTGCCCGAACAATATGATGGGCACCTTTAGTATTAGAACAGTAGGGACTGAGAAGTCACCACACTCCATTACCCTGAGGATATATATGAGGATTAAACACGTCAGAGCGTGGATCCCAAGGCCTCTGAGAAATCAACCCTATTTGTTTAAGACCAACCCAAATTATAAAGGGAATGACATTAAGTGTACTAGTACTAGTAGAGACAAGATAACAACATTA
>Seq60 [organism=Human coxsackievirus A16] Human coxsackievirus A16 strain CVA-16/12/CHN/GZ/2018 VP1 gene, partial cds
GGGGATCCTATTGCAGATATGATTGACCAAACTGTGAACAGTCAAGTGAACCGCTCCTTGACTGCGATGCAAGTACTACCTACAGCTGCCAACACTGAGGCAAGTAGTCACAGATTAGGCACTGGTGTTGTACCAGCACTACAAGCCGCGGAGACAGGGGCGTCGTCCAATGCTAGTGACAAGAACCTCATTGAGACTAGATGTGTGTTGAACCATCACTCCACACAAGAGACAGCCATTGGGAATTTCTTTAGCCGTGCTGGTCTTGTTAGCATCATCACAATGCCCACCACGGGCACACAGAATACAGATGGCTATGTTAATTGGGACATTGATTTAATGGGATATGCTCAGTTGCGGCGGAAATGCGAGTTATTCACCTACATGCGCTTTGATGCTGAATTCACATTTGTCGTAGCCAAACCCAATGGTGAGCTAGTCCCCCAATTACTCCAGTATATGTATGTCCCGCCAGGGGCTCCGAAACCTACTTCCCGGGATTCGTTTGCTTGGCAGACAGCCACCAACCCATCTGTGTTTGTGAAAATGACGGACCCGCCAGCTCAAGTGTCAGTCCCCTTCATGTCACCAGCTAGTGCATATCAGTGGTTTTATGATGGTTACCCTACCTTTGGCGAACACCTCCAAGCAAATGACCTAGATTATGGTCAATGCCCAAATAATATGATGGGCACTTTTAGCATTAGGACAGTGGGGACTGAGAAGTCACCACACTCCATTACTCTGAGGGTTTATATGAGAATCAAACATGTCAGGGCATGGATCCCAAGACCTCTGAGAAATCAACCCTATTTGTTTAAGACCAACCCAAATTATAAAGGAAATGACATTAAGTGTACCAGCACTAGCAGAGATAAGATAACAACGCTG
>Seq61 [organism=Human coxsackievirus A16] Human coxsackievirus A16 strain CVA-16/13/CHN/GZ/2018 VP1 gene, partial cds
GGAGATCCCATTGCAGATATGATTGACCAAACTGTGAACAGTCAAGTGAACCGCTCTCTGACTGCGATGCAAGTACTACCTACAGCTGCTAACACTGAGGCAAGTAGTCACAGATTAGGCACTGGTGTTGTACCAGCACTACAAGCCGCGGAGACAGGGGCGTCGTCCAATGCTAGTGACAAGAACCTCATTGAGACTAGATGTGTGTTGAACCATCACTCCACGCAAGAAACAGCCATTGGGAATTTCTTTAGCCGTGCTGGTCTTGTCAGCATCATCACAATGCCCACCACGGGCACACAGAACACAGATGGTTATGTTAATTGGGACATTGATTTAATGGGATATGCTCAGCTGCGGCGGAAATGTGAGTTATTCACCTACATGCGCTTTGATGCTGAGTTCACATTTGTCGTAGCCAAACCCAACGGTGAGCTAGTCCCCCAATTACTCCAATACATGTATGTCCCGCCAGGGGCTCCGAAGCCTACTTCCAGAGATTCGTTCGCTTGGCAGACAGCTACCAACCCATCTGTGTTTGTGAAAATGACGGACCCGCCAGCTCAAGTGTCAGTCCCCTTCATGTCACCAGCTAGTGCATATCAATGGTTTTATGATGGTTACCCTACCTTTGGCGAGCACCTCCAAGCAAATGACCTGGATTATGGTCAATGCCCGAATAATATGATGGGCACTTTTAGTATTAGGACAGTAGGAACTGAGAAGTCACCACACTCCATTACCCTGAGGGTGTATATGAGAATCAAACACGTCAGGGCATGGATCCCAAGACCTCTGAGAAATCAACCCTATTTGTTTAAGACCAACCCAAATTATAAAGGAAATGACATTAAGTGTACCAGCACTAGCAGAGATAAGATAACAACGCTG
>Seq62 [organism=Human coxsackievirus A16] Human coxsackievirus A16 strain CVA-16/14/CHN/GZ/2018 VP1 gene, partial cds
GGAGATCCCATTGCAGATATGATTGACCAAACTGTGAACAGTCAAGTGAACCGCTCTCTGACTGCGATGCAAGTACTACCTACAGCTGCTAACACTGAGGCAAGTAGTCACAGATTAGGCACTGGTGTTGTACCAGCACTACAAGCCGCGGAGACAGGGGCGTCGTCCAATGCTAGTGACAAGAACCTCATTGAGACTAGATGTGTGTTGAACCATCACTCCACGCAAGAAACAGCCATTGGGAATTTCTTTAGCCGTGCTGGTCTTGTCAGCATCATCACAATGCCCACCACGGGCACACAGAACACAGATGGTTATGTTAATTGGGACATTGATTTAATGGGATATGCTCAGCTGCGGCGGAAATGTGAGTTATTCACCTACATGCGCTTTGATGCTGAGTTCACATTTGTCGTAGCCAAACCCAACGGTGAGCTAGTCCCCCAATTACTCCAATACATGTATGTCCCGCCAGGGGCTCCGAAGCCTACTTCCAGAGATTCGTTCGCTTGGCAGACAGCTACCAACCCATCTGTGTTTGTGAAAATGACGGACCCGCCAGCTCAAGTGTCAGTCCCCTTCATGTCACCAGCTAGTGCATATCAATGGTTTTATGATGGTTACCCTACCTTTGGCGAGCACCTCCAAGCAAATGACCTGGATTATGGTCAATGCCCGAATAATATGATGGGCACTTTTAGTATTAGGACAGTAGGAACTGAGAAGTCACCACACTCCATTACCCTGAGGGTGTATATGAGAATCAAACACGTCAGGGCATGGATCCCAAGACCTCTGAGAAATCAACCCTATTTGTTTAAGACCAACCCAAATTATAAAGGAAATGACATTAAGTGTACCAGCACTAGCAGAGATAAGATAACAACGCTG
>Seq63 [organism=Human coxsackievirus A16] Human coxsackievirus A16 strain CVA-16/15/CHN/GZ/2018 VP1 gene, partial cds
GGGGATCCCATTGCAGATATGATTGACCAAACTGTGAACAATCAAGTGAACCGCTCCTTGACTGCGATGCAAGTACTACCTACAGCTGCCAACACTGAGGCGAGTAGTCACAGATTAGGCACCGGTGTTGTACCAGCACTACAAGCCGCGGAGACTGGAGCGTCGTCCAATGCTAGTGACAAGAATCTCATTGAAACTAGATGTGTGTTGAACCACCACTCCACGCAAGAGACAGCCATTGGGAATTTCTTTAGCCGTGCTGGTCTTGTCAGCATCATCACAATGCCCACCACGGGTACACAGAATACAGATGGTTATGTTAATTGGGACATTGATTTAATGGGATATGCTCAGTTGCGGCGGAAATGCGAATTATTCACCTACATGCGCTTTGATGCTGAATTCACATTTGTCGTAGCCAAACCCAATGGTGAGCTAGTCCCCCAATTACTCCAGTACATGTATGTCCCGCCAGGTGCTCCGAAGCCTACTTCCAGAGATTCGTTTGCTTGGCAGACAGCCACTAACCCATCTGTATTTGTGAAAATGACGGACCCGCCAGCCCAAGTGTCAGTCCCCTTCATGTCACCAGCTAGTGCATATCAATGGTTTTATGATGGTTACCCCACCTTTGGTGAGCACCTCCAAGCAAACGACCTGGATTATGGTCAATGCCCGAATAATATGATGGGCACTTTTAGCATTAGGACAGTGGGGACTGAGAAGTCACCACACTCCATTACCCTGAGGGTATACATGAGAATCAAACACGTCAGGGCATGGATCCCAAGACCTCTGAGAAATCAACCCTATTTGTTCAAGACCAACCCAAATTACAAAGGAAATGACATTAAATGCACCAGCACTAGTAGAGATAAGATAACAACACTG
>Seq64 [organism=Human coxsackievirus A16] Human coxsackievirus A16 strain CVA-16/16/CHN/GZ/2018 VP1 gene, partial cds
GGGGATCCTATTGCAGATATGATTGACCAAACTGTGAACAGTCAAGTGAACCGCTCCTTGACTGCGATGCAAGTACTACCTACAGCTGCCAACACTGAGGCAAGTAGTCACAGATTAGGCACTGGTGTTGTACCAGCACTACAAGCCGCAGAGACAGGGGCGTCGTCCAATGCTAGTGACAAGAACCTCATTGAGACTAGATGTGTGTTGAACCATCACTCCACACAAGAGACAGCCATTGGGAATTTCTTTAGCCGTGCTGGTCTTGTCAGCATCATCACAATGCCCACCACGGGCACACAGAATACAGATGGTTATGTTAATTGGGACATTGATTTGATGGGATATGCTCAGCTGCGGCGGAAATGCGAGTTATTCACCTACATGCGCTTTGATGCTGAATTCACATTTGTCGTAGCCAAACCCAATGGTGAGCTAGTCCCCCAATTACTCCAGTATATGTATGTCCCGCCAGGGGCTCCGAAACCTACTTCCCGAGACTCGTTTGCTTGGCAGACAGCCACCAACCCATCTGTGTTTGTGAAAATGACGGACCCGCCAGCTCAAGTGTCAGTCCCCTTCATGTCACCAGCTAGTGCATATCAGTGGTTTTATGATGGTTACCCTACCTTTGGCGAGCACCTCCAAGCAAATGACCTGGATTATGGTCAATGCCCAAATAATATGATGGGCACTTTTAGCATTAGGACAGTGGGGACTGAGAAGTCACCACACTCCATTACTCTGAGGGTTTATATGAGAATCAAACATGTCAGGGCATGGATCCCAAGACCTCTGAGAAATCAACCCTATTTGTTTAAGACTAACCCAAATTATAAAGGAAATGACATTAAGTGTACCAGCACTAGCAGAGATAAGATAACAACGCTG
>Seq65 [organism=Human coxsackievirus A16] Human coxsackievirus A16 strain CVA-16/17/CHN/GZ/2018 VP1 gene, partial cds
GGGGATCCCATTGCTGACATGATTGACCAAACTGTAAATAACCAAGTGAACCGCTCCTTAACTGCATTACAAGTACTACCTACAGCTGCCAATACTGAAGCAAGTAGTCACAGATTAGGCACTGGTGTTGTGCCAGCACTACAAGCTGCGGAGACGGGGGCGTCATCAAATGCCAGTGACAAGAATCTCATTGAGACGAGATGTGTGTTGAACCATCATTCCACACAGGAGACAGCCATCGGGAATTTCTTTAGCCGTGCTGGTTTGGTTAGCATTATCACAATGCCCACCACGGGTACACAGAACACAGACGGTTACGTTAACTGGGACATTGACTTGATGGGATATGCTCAACTACGGCGCAAATGCGAGTTGTTCACGTATATGCGCTTTGATGCTGAATTCACATTTGTCGTAGCTAAACCCAATGGCGAACTAGTCCCCCAGTTACTGCAGTACATGTATGTCCCACCAGGGGCCCCGAAACCCAAATCCAGAGATTCATTTGCTTGGCAAACTGCCACCAACCCGTCTGTATTTGTGAAAATGACAGACCCACCAGCTCAAGTGTCAGTCCCCTTTATGTCACCAGCCAGTGCATACCAATGGTTTTACGATGGTTATCCCACTTTCGGGGAGCATCTCCAAGCAAATGATCTAGATTATGGTCAGTGCCCGAACAATATGATGGGCACCTTTAGCATTAGAACTGTAGGGACTGAGAAGTCACCACACTCCATTACCCTGAGGATATATATGAGGATTAAACATGTCAGAGCATGGATCCCAAGGCCTCTGAGAAATCAACCCTATTTGTTCAAGACCAACCCAAATTATAAAGGGGATGATATTAAGTGTACTAGTACCAGTAGAGACAAGATAACAACATTA
>Seq66 [organism=Human coxsackievirus A16] Human coxsackievirus A16 strain CVA-16/18/CHN/GZ/2018 VP1 gene, partial cds
GGGGATCCTATTGCAGATATGATTGACCAAACTGTGAACAGTCAAGTGAACCGCTCCTTGACTGCGATGCAAGTACTACCTACAGCTGCCAACACTGAGGCAAGTAGTCACAGATTAGGCACTGGCGTTGTACCAGCACTACAAGCCGCGGAGACAGGGGCGTCATCCAATGCTAGTGACAAGAACCTCATTGAGACTAGATGTGTGTTGAATCATCACTCCACACAAGAGACAGCCATTGGGAATTTCTTTAGCCGTGCTGGTCTTGTTAGCATCATCACAATGCCCACCACAGGCACACAGAATACAGATGGCTATGTTAATTGGGACATTGATTTAATGGGATATGCTCAGCTGCGGCGGAAATGCGAGTTATTCACCTACATGCGCTTTGATGCTGAATTCACATTTGTCGTAGCCAAACCCAATGGTGAGCTAGTCCCCCAATTACTCCAGTATATGTATGTCCCGCCAGGGGCTCCGAAACCTACTTCCCGAGATTCGTTTGCTTGGCAGACAGCCACCAACCCATCTGTGTTTGTGAAAATGACGGACCCGCCAGCTCAAGTGTCAGTCCCCTTCATGTCACCAGCTAGTGCATATCAGTGGTTTTATGATGGTTACCCTACCTTTGGCGAACACCTCCAAGCAAATGACCTAGATTATGGTCAATGCCCAAATAATATGATGGGCACTTTTAGCATTAGGACAGTGGGGACTGAGAAGTCACCACACTCCATTACTCTGAGGGTTTATATGAGAATCAAACATGTCAGGGCATGGATCCCAAGACCTCTGAGAAATCAACCCTATTTGTTTAAGACCAACCCAAATTATAAAGGAAATGACATTAAGTGTACCAGCACTAGCAGAGATAAGATAACAACGCTG
>Seq67 [organism=Human coxsackievirus A16] Human coxsackievirus A16 strain CVA-16/19/CHN/GZ/2018 VP1 gene, partial cds
GGAGACCCCATTGCAGATATGATTGACCAAACTGTGAACAGTCAAGTGAACCGCTCTCTGACTGCGATACAAGTACTGCCTACAGCTGCTAACACTGAGGCAAGTAGTCACAGATTAGGCACTGGCGTTGTACCAGCACTACAAGCCGCGGAGACAGGCGCGTCGTCCAATGCTAGTGACAAGAACCTCATTGAGACTAGATGTGTGTTGAACCATCACTCCACGCAAGAGACAGCCATTGGGAATTTCTTTAGCCGTGCAGGTCTTGTCAGCATCATCACAATGCCCACCACGGGTACACAGAATACAGATGGTTATGTTAATTGGGACATTGATTTAATGGGATATGCTCAGTTGCGGCGGAAATGCGAGTTATTCACCTACATGCGCTTTGATGCTGAGTTCACATTTGTCGTAGCCAAACCCAATGGTGAGCTAGTCCCCCAATTACTCCAGTACATGTACGTCCCGCCAGGGGCTCCGAAGCCTACCTCCAGAGATTCGTTTGCTTGGCAGACAGCCACCAACCCATCTGTGTTTGTGAAAATGACGGACCCGCCAGCTCAAGTGTCAGTCCCCTTCATGTCACCAGCTAGTGCATATCAATGGTTTTATGATGGTTACCCCACCTTTGGCGAGCACCTCCAAGCAAATGACCTGGATTATGGTCAATGCCCGAATAATATGATGGGCACTTTTAGCATTAGGACAGTAGGGACTGAGAAGTCACCACACTCCATTACCCTGAGGGTGTATATGAGAATCAAACACGTCAGGGCATGGATCCCAAGACCTCTGAGAAACCAACCCTATTTGTTTAAGACCAACCCAAATTATAAAGGAAATGACATTAAGTGTACCAGCACTAGCAGAGATAAGATAACAACGTTG
>Seq68 [organism=Human coxsackievirus A16] Human coxsackievirus A16 strain CVA-16/20/CHN/GZ/2018 VP1 gene, partial cds
GGGGATCCCATTGCAGACATGATTGACCAAACTGTAAACAATCAAGTGAACCGCTCCTTGACTGCGATGCAAGTACTACCTACAGCTGCCAACACTGAGGCAAGCAGTCACAGATTGGGCACTGGTGTTGTACCAGCACTACAAGCCGCGGAGACAGGGGCGTCATCTAATGCTAGTGACAAGAATCTCATTGAGACTAGATGTGTGTTGAACCATCACTCCACACAAGAGACAGCCATTGGGAATTTCTTTAGCCGTGCTGGTCTTGTCAGCATCATCACAATGCCCACCACGGGTACACAGAATACAGATGGTTATGTTAATTGGGACATTGACTTAATGGGATATGCTCAGCTGCGGCGGAAGTGCGAGTTATTTACCTACATGCGCTTTGATGCTGAATTCACATTTGTCGTAGCCAAACCCAATGGTGAGTTGGTCCCCCAATTACTGCAGTACATGTATGTCCCGCCAGGGGCTCCGAAACCTACTTCCAGAGATTCGTTTGCTTGGCAAACAGCCACCAATCCATCTGTGTTTGTGAAAATGACGGACCCGCCAGCTCAAGTGTCAGTCCCCTTCATGTCACCAGCTAGTGCATATCAATGGTTTTATGACGGTTATCCCACCTTTGGCGAGCACCTCCAAGCGAATGACTTAGATTATGGCCAATGCCCGAATAATATGATGGGCACTTTTAGCGTTAGGACAGTAGGGACTGAGAAGTCACCACACTCCATTACCCTGAGAGTATATATGAGAATCAAACATGTCAGGGCATGGATCCCAAGACCTCTGAGAAATCAACCCTATTTGTTTAAGACCAACCCAAATTATAAAGGAAATGATATTAAGTGTACCAGCACCAGTAGAGACAAGATAACAACGCTG
>Seq69 [organism=Human coxsackievirus A16] Human coxsackievirus A16 strain CVA-16/21/CHN/GZ/2018 VP1 gene, partial cds
GGGGATTCTATTGCAGACATGATTGATCAGACTGTGAATAATCAAGTGAACCGCTCTTTAACTGCATTACAGGTATTGCCTACAGCTGCCAATACTGAAGCAAGTAGTCACAGATTAGGCACTGGCGTTGTGCCAGCTCTACAAGCTGCGGAGACAGGGGCATCGTCAAATGCCAGTGACAAGAACCTCATTGAGACTAGGTGTGTACTAAACCACCACTCCACACAGGAGACAGCCATTGGGAATTTCTTTAGCCGTGCTGGCTTAGTCAGCATTATTACAATGCCCACTACAGGTACACAGAATACAGATGGTTATGTCAACTGGGACATTGATTTAATGGGATATGCCCAGCTGCGGCGGAAGTGCGAGCTGTTCACCTACATGCGCTTTGATGCTGAATTCACATTTGTCGTGGCCAAACCCAATGGTGAGCTAGTCCCCCAATTACTACAGTACATGTATGTCCCTCCGGGGGCTCCGAAACCCACTTCTAGGGATTCATTTGCTTGGCAGACTGCCACCAACCCATCCGTGTTTGTTAAGATGACAGACCCACCAGCTCAAGTGTCAGTCCCCTTCATGTCACCAGCCAGTGCTTACCAATGGTTTTATGATGGATATCCCACCTTTGGGGAACATCTCCAAGCAAACGACCTAGATTATGGTCAATGCCCGAACAACATGATGGGCACTTTTAGTGTTAGGACGGTGGGGGCTGAAAAGTCACCACACTCCATTACACTGAGGGTGTACATGAGGATTAAACACGTTAGGGCATGGATTCCAAGGCCTCTGAGAAATCAACCCTATTTGTTTAAAACTAACCCCAATTATAAAGGAAATGATATTAAGTGTACCAGCACTAGTAGAGACAAGATAACAACATTG
>Seq70 [organism=Human coxsackievirus A16] Human coxsackievirus A16 strain CVA-16/22/CHN/GZ/2018 VP1 gene, partial cds
GGAGACCCCATTGCAGATATGATTGACCAAACTGTGAACAGTCAAGTGAACCGCTCTCTGACTGCGATACAAGTACTGCCTACAGCTGCTAACACTGAGGCAAGTAGTCACAGATTAGGCACTGGCGTTGTACCAGCACTACAAGCCGCGGAGACAGGCGCGTCGTCCAATGCTAGTGACAAGAACCTCATTGAGACTAGATGTGTGTTGAACCATCACTCCACGCAAGAGACAGCCATTGGGAATTTCTTTAGCCGTGCAGGTCTTGTCAGCATCATCACAATGCCCACCACGGGTACACAGAATACAGATGGTTATGTTAATTGGGACATTGATTTAATGGGATATGCTCAGTTGCGGCGGAAATGCGAGTTATTCACCTACATGCGCTTTGATGCTGAGTTCACATTTGTCGTAGCCAAACCCAATGGTGAGCTAGTCCCCCAATTACTCCAGTACATGTACGTCCCGCCAGGGGCTCCGAAGCCTACCTCCAGAGATTCGTTTGCTTGGCAGACAGCCACCAACCCATCTGTGTTTGTGAAAATGACGGACCCGCCAGCTCAAGTGTCAGTCCCCTTCATGTCACCAGCTAGTGCATATCAATGGTTTTATGATGGTTACCCCACCTTTGGCGAGCACCTCCAAGCAAATGACCTGGATTATGGTCAATGCCCGAATAATATGATGGGCACTTTTAGCATTAGGACAGTAGGGACTGAGAAGTCACCACACTCCATTACCCTGAGGGTGTATATGAGAATCAAACACGTCAGGGCATGGATCCCAAGACCTCTGAGAAACCAACCCTATTTGTTTAAGACCAACCCAAATTATAAAGGAAATGACATTAAGTGTACCAGCACTAGCAGAGATAAGATAACAACGTTG
>Seq71 [organism=Human coxsackievirus A16] Human coxsackievirus A16 strain CVA-16/23/CHN/GZ/2018 VP1 gene, partial cds
GGGGATCCCATTGCAGATATGATTGACCAAACTGTGAACAATCAAGTGAACCGCTCCTTGACTGCGATGCAAGTACTACCTACAGCTGCCAACACTGAGGCAAGTAGTCACAGATTAGGTACCGGTGTTGTACCAGCACTACAAGCCGCGGAGACTGGAGCGTCGTCCAATGCTAGTGACAAGAATCTCATTGAAACTAGATGTGTGTTGAACCACCACTCCACGCAAGAGACAGCCATTGGGAATTTCTTTAGCCGTGCTGGTCTTGTCAGCATCATCACAATGCCCACCACGGGTACACAGAATACAGATGGTTATGTTAATTGGGACATTGATTTAATGGGATATGCTCAGTTGCGGCGGAAATGCGAATTATTCACCTACATGCGCTTTGATGCTGAATTCACATTTGTCGTAGCCAAGCCCAATGGTGAGCTAGTCCCCCAATTACTCCAGTACATGTATGTCCCGCCAGGTGCTCCGAAGCCTACTTCCAGAGATTCGTTTGCTTGGCAGACAGCCACTAACCCATCTGTATTTGTGAAAATGACGGACCCGCCAGCCCAAGTGTCAGTCCCCTTCATGTCACCAGCTAGTGCATATCAATGGTTTTATGATGGTTACCCCACCTTTGGTGAGCACCTCCAAGCAAACGACCTGGATTATGGTCAATGCCCGAATAATATGATGGGCACTTTTAGCATTAGGACAGTGGGGACTGAGAAGTCACCACACTCCATTACCCTGAGGGTATACATGAGAATCAAACACGTCAGGGCATGGATCCCAAGACCTCTGAGAAATCAACCCTATTTGTTCAAGACCAACCCAAATTACAAAGGAAATGACATTAAATGCACCAGCACTAGTAGAGATAAGATAACAACACTG
>Seq72 [organism=Human coxsackievirus A16] Human coxsackievirus A16 strain CVA-16/24/CHN/GZ/2018 VP1 gene, partial cds
GGGGATCCCATTGCAGATATGATTGACCAAACTGTGAACAATCAAGTGAACCGCTCCTTGACTGCGATGCAAGTACTACCTACAGCTGCCAACACTGAGGCAAGTAGTCACAGATTAGGCACCGGTGTTGTACCAGCACTACAAGCCGCGGAGACAGGAGCGTCGTCCAATGCTAGTGACAAGAACCTCATTGAAACTAGATGTGTATTGAACCACCACTCCACGCAAGAGACAGCCATTGGGAATTTCTTTAGCCGTGCTGGTCTTGTCAGCATCATCACAATGCCCACCACGGGTACACAGAATACAGATGGTTATGTTAATTGGGACATTGATTTAATGGGATATGCTCAGCTGCGGCGGAAATGCGAATTATTCACCTACATGCGCTTTGATGCTGAATTCACATTTGTCGTAGCTAAACCCAATGGTGAGCTAGTCCCCCAATTACTCCAGTACATGTATGTCCCGCCAGGTGCTCCAAAGCCTACTTCCAGAGATTCGTTTGCTTGGCAGACAGCCACTAACCCATCTGTATTTGTGAAAATGACAGACCCGCCAGCTCAAGTGTCAGTCCCCTTCATGTCACCAGCTAGTGCATATCAATGGTTTTATGATGGTTACCCCACCTTTGGTGAGCACCTCCAAGCAAACGACCTGGATTATGGTCAATGCCCGAATAATATGATGGGCACTTTTAGCATTAGGACAGTGGGGACTGAGAAGTCACCACACTCCATTACCCTGAGGGTATACATGAGAATCAAACACGTCAGGGCATGGATCCCAAGACCTCTGAGAAATCAACCCTATTTGTTTAAGACCAACCCAAATTACAAAGGAAATGACATTAAATGCACCAGCACTAGTAGAGATAAGATAACAACACTG
